# Supplementary material for: Xprediction: Explainable EGFR-TKIs response prediction based on drug sensitivity specific gene networks
Source: PLoS One. 2022 May 18;17(5):e0261630. doi: 10.1371/journal.pone.0261630 (PMC9116684; doi:10.1371/journal.pone.0261630)
Supplement: S1 Table — (XLSX) [file pone.0261630.s004.xlsx]

## Sheet: AllInteraction
afatinib	dacomitinib	erlotinib	gefitinib	osimertinib		colnames: drug (-sensitivity specific gene network)
NCOR1_PIGL	CALR_RPN1	CALR_SSR1	SUPT16H_OXA1L	SUPT5H_SAMD4B		Regulator_Target
MORF4L1_IQGAP1	PSMC3_PTPMT1	NCOR1_PIGL	CALR_SSR1	CALR_SSR1
ANXA2_KLK3	PSMB9_TAP1	NME2_CISD3	HMGN1_WRB	RBBP7_TXLNG
SAP30BP_GRB2	CALR_SSR1	SAP30BP_GRB2	MORF4L1_IQGAP1	CALR_TMEM50B
TRIM33_BCAS2	FOSB_FOS	SUPT6H_NEK8	CALR_MLEC	MORF4L1_IQGAP1
SUPT6H_TRAF4	MYBBP1A_DHX33	SUPT6H_TRAF4	NME2_CISD3	CALR_MLEC
RELA_PCNX3	ILF2_RPS27	ANKRD10_ARHGEF7	SAP30BP_GRB2	SCAND1_ROMO1
TAF13_STXBP3	SAP30BP_GRB2	CALR_ATP6AP1	CNOT7_MCPH1	SUPT16H_RAB2B
ANKRD10_ARHGEF7	UBA52_RPS27	TAF13_STXBP3	TRIM33_BCAS2	HNRNPD_METAP1
SUPT6H_PIGS	UBA52_NR2C2AP	DRAP1_CFL1	PFDN5_OST4	SAP30BP_GRB2
MECP2_FAM3A	EZH2_XRCC2	RNF4_HTT	PHB_SPOP	RELA_YIF1A
DRAP1_CFL1	RELA_SSSCA1	UBA52_MRPL34	TAF13_STXBP3	SCAND1_CNBD2
CALR_MAN2B1	UBA52_HAUS8	YAP1_BIRC2	ANKRD10_ARHGEF7	TRIM33_BCAS2
UBA52_MRPL34	ANKRD10_ARHGEF7	AIP_CORO1B	MECP2_FAM3A	PFDN5_OST4
AIP_CDK2AP2	SAP30BP_TEN1	RNF4_GAK	PREB_OST4	RELA_PCNX3
ATF4_SLC7A1	RUVBL2_TRIM28	RBBP7_ZRSR2	DRAP1_CFL1	CNBP_RAB7A
SUB1_TRIP13	DRAP1_CFL1	UBA52_DDA1	AIP_CDK2AP2	ANKRD10_ARHGEF7
AIP_CORO1B	YAP1_BIRC2	RELB_NFKB2	UBA52_MRPL34	TAF13_STXBP3
RNF4_GAK	UBA52_MRPL34	GTF3C2_BIRC6	RBBP7_ZRSR2	PREB_OST4
PSMD9_RAB35	PQBP1_CCDC22	TFDP1_ARHGEF7	CLOCK_TMEM165	GTF2H1_TSG101
UBA52_DDA1	CLOCK_TMEM165	NCOR1_RAI1	HMGN1_WDR4	DRAP1_CFL1
TFDP1_ARHGEF7	AIP_CORO1B	SREBF1_RAI1	TFDP1_ARHGEF7	SREBF2_DHCR7
PHB_SPOP	RPL7_RPS27	CALR_SSR2	NCOR1_SREBF1	YAP1_BIRC2
GTF3C2_BIRC6	TFDP1_ARHGEF7	KHDRBS1_SNRPA	CALR_SSR2	CLOCK_TMEM165
NCOR1_RAI1	SUB1_TRIP13	EDF1_TRAF2	GTF3C2_BIRC6	TFDP1_ARHGEF7
NCOR1_FLII	PSMD9_RAB35	RNF6_CDK8	PQBP1_UXT	HNRNPD_COPS4
NCOR1_SREBF1	PTMA_EIF4E2	MED17_ANKRD49	TARDBP_HNRNPM	UBA52_DDA1
SREBF1_RAI1	TFDP1_TM9SF2	CREB3_UBAP1	EDF1_TRAF2	NCOR1_RAI1
CALR_SSR2	GTF2F1_LONP1	GTF2H4_VARS2	RUVBL2_PPP5C	CALR_SSR2
RBBP7_ZRSR2	GTF3C2_BIRC6	NFX1_UBAP1	MED17_ANKRD49	GTF3C2_BIRC6
NME2_COA4	PQBP1_UXT	TARBP1_IRF2BP2	RXRB_VPS52	PQBP1_UXT
KHDRBS1_SNRPA	RBBP7_ZRSR2	CREBZF_ANKRD49	ELK1_UXT	EDF1_TRAF2
RSF1_NARS2	KHDRBS1_RBBP4	SUPT5H_SARS2	RNF6_CDK8	KHDRBS1_SNRPA
CREBZF_ANKRD49	EDF1_TRAF2	MECP2_ATP6AP1	TARBP1_IRF2BP2	SREBF1_RAI1
NFX1_UBAP1	RUVBL1_RPN1	MORF4L2_DDA1	SAP18_ZDHHC20	RXRB_VPS52
FKBP9_ANKMY2	PSMC3_PFDN1	BUD31_FIS1	LMNA_FAM129B	RNF6_CDK8
RNF6_CDK8	TRRAP_SMURF1	AIP_GRK2	BUD31_FIS1	MED17_ANKRD49
CREB3_UBAP1	CALR_SSR2	RELA_SIPA1	VPS72_RPRD2	RSF1_NARS2
SAP18_ZDHHC20	TARDBP_HNRNPM	SMARCC1_SCAP	NME2_COA4	ELK1_UXT
CALR_CDK2AP2	VPS72_MCL1	MED1_MIEN1	CREBZF_ANKRD49	CREB3_UBAP1
MED17_ANKRD49	NFX1_UBAP1	MED1_PCGF2	TBP_FGFR1OP	TARBP1_IRF2BP2
EED_PICALM	MED17_ANKRD49	GTF3C2_RAB10	EED_PICALM	SAP18_ZDHHC20
MORF4L2_DDA1	CREBZF_ANKRD49	DR1_SLC35A3	CALR_CDK2AP2	NFX1_UBAP1
RELA_SIPA1	ELK1_UXT	TAF11_PPIL1	FUS_HNRNPM	BUD31_FIS1
SIN3B_GTPBP3	RNF6_CDK8	FOXK2_HGS	ILF3_FDX2	VPS72_RPRD2
RLF_TRIT1	CALR_MFSD5	ZNF207_COPRS	AIP_GRK2	CREBZF_ANKRD49
AIP_GRK2	HIF1A_PRKCH	DMTF1_VPS50	SMARCC1_SCAP	RELA_SF3B2
SUPT5H_SARS2	CREB3_UBAP1	PTTG1_KIF18A	RELA_SIPA1	HTATSF1_NKRF
MED1_PCGF2	PSMD10_ALG13	E2F1_MYBL2	FOXK2_HGS	ILF3_FDX2
GTF3C2_RAB10	TARBP1_IRF2BP2	MLX_CISD3	SUPT16H_ZNF219	EED_PICALM
TAF11_PPIL1	HMGN1_VPS26C	PSMD10_CXorf56	UBA52_ASNA1	MORF4L2_DDA1
MED1_MIEN1	RFXANK_MVB12A	AIP_KDM2A	XBP1_SLC33A1	MED1_MIEN1
GTF2F1_TIMM44	RFXANK_NR2C2AP	ILF3_FDX2	TAF11_PPIL1	RELA_SIPA1
ILF3_FDX2	PQBP1_HSD17B10	E2F4_CNOT1	GTF3C2_RAB10	SUPT5H_SARS2
HSF1_FAM49B	MECP2_HAUS7	DDX54_PTPN11	CALR_TMEM179B	AIP_GRK2
UBA52_ECSIT	CNBP_RPN1	MORF4L1_SNAP23	SREBF2_SREBF1	FOXK2_HGS
PSMD10_CXorf56	FUS_HNRNPM	HSF1_FAM49B	SUPT6H_TAOK1	HDAC2_CCNC
E2F1_MYBL2	PFDN5_ELOB	CALR_ATP6AP2	MED1_MIEN1	SUPT6H_TAOK1
SREBF2_SREBF1	RELA_SIPA1	HSF1_EFR3A	EDF1_TUBB4B	EDF1_TUBB4B
BAZ2A_KMT2D	UBA52_RAB8A	UBP1_RPP14	CALR_SLC33A1	TAF11_PPIL1
MORF4L2_AMMECR1	PFDN5_RPS27	PSMC5_CLTC	PHB_TIMM17A	GTF3C2_RAB10
ATF4_TIMM44	HLA.C_TAP1	C1D_UGP2	HDAC2_CCNC	PHB_CBX1
CALR_ATP6AP2	MAML1_NSD1	HIF1A_RDH11	DMTF1_VPS50	HSF1_FAM49B
PSMC5_CLTC	SMARCC1_SCAP	ZNHIT3_LRRC37B	AIP_KDM2A	DMTF1_VPS50
E2F4_CNOT1	RLF_TRIT1	DR1_MFSD14A	UBP1_TAMM41	E2F1_MYBL2
UBA52_RAB3A	ILF3_FDX2	CTCF_CNOT1	PFDN5_UXT	AIP_KDM2A
DDX54_PTPN11	UBP1_TAMM41	MBD1_VPS4B	MORF4L1_OIP5	CCND1_CTTN
MORF4L1_SNAP23	DR1_SLC35A3	RNF4_TACC3	CALR_ATP6AP2	PSMC5_CLTC
RXRB_KLC4	MECP2_VBP1	SREBF2_RDH11	ANXA2_IQGAP1	ANXA2_IQGAP1
UBA52_YJU2	HTATSF1_VBP1	HTT_TMEM129	PSMC5_CLTC	HSF1_EFR3A
CTCF_CNOT1	CALR_SLC35B2	BIRC3_BIRC2	HSF1_FAM49B	RUVBL1_RAB7A
ANXA2_IQGAP1	KHDRBS1_CAPRIN1	MED6_PPM1A	HSF1_EFR3A	DDX54_PTPN11
TAF13_BCAS2	MORF4L1_SNAP23	MED1_ERBB2	FEM1B_ARIH1	MORF4L1_SNAP23
E2F1_FAM111B	PSMD10_CXorf56	RUVBL2_SNRPA	E2F1_MYBL2	MED1_TCAP
ZNHIT3_LRRC37B	EDF1_ELOB	NME2_COPRS	MORF4L1_SNAP23	PFDN5_UXT
LMNA_IQGAP1	PFDN5_UXT	PSMC3_DDA1	AES_ZNF219	DR1_SLC35A3
MBD1_VPS4B	CALR_TM9SF2	UBE2K_UGDH	DDX54_PTPN11	PFDN5_ROMO1
RNF6_SLC7A1	CALR_SLC39A14	MED1_TCAP	MLX_CISD3	E2F4_CNOT1
UBA52_MRPL54	CAND1_LEMD3	SIN3B_CCDC130	DAXX_FKBPL	LMNA_IQGAP1
SKP1_DHX29	THRAP3_RBBP4	MTF2_MFSD14A	AIP_POLD4	DAXX_FKBPL
RUVBL2_SNRPA	E2F4_CNOT1	TAF9_DHX29	XBP1_CHEK2	CTCF_CNOT1
AIP_POLD4	EED_TMEM135	CDYL_SSR1	MTA2_MARK2	TAF13_BCAS2
PCGF2_EPOP	DDX54_PTPN11	FOXM1_TACC3	CDYL_SSR1	MED1_ERBB2
RELA_FRMD8	MED21_PYROXD1	GATAD2A_UPF1	UBE2K_UGDH	BIRC3_BIRC2
RNF4_TACC3	HSF1_EFR3A	SKP1_DHX29	RBL2_ITFG1	NME2_MIEN1
UBE2K_UGDH	CNOT7_SLC39A14	RSF1_RAB6A	LMNA_IQGAP1	TAF10_TSG101
MED1_ERBB2	POLR3E_NSMCE1	FOXN2_FBXO11	SIN3B_CCDC130	AIP_POLD4
FOXM1_TACC3	UBP1_RPP14	PCGF2_EPOP	TAF13_BCAS2	BRF2_TM2D2
SIN3B_CCDC130	ZNF263_ELOB	ZNF207_LRRC37B	CALR_SLC35A2	ASH2L_TM2D2
PSMC3_DDA1	CTCF_CNOT1	EHMT1_TRAF2	MTA2_TMEM179B	CDYL_SSR1
FOXN2_FBXO11	CNOT2_LEMD3	SIRT1_VPS26A	SKP1_DHX29	PSMC3_DDA1
CARM1_PRKACA	SKP1_DHX29	ZNHIT3_SYNRG	EGR1_JUNB	RSF1_RAB6A
NME2_MIEN1	BIRC3_BIRC2	MED14_ATP6AP2	EDF1_CCDC12	TAF1C_ZCCHC14
SERPINH1_CALR	EHMT1_TRAF2	RELA_CFL1	EHMT1_TRAF2	SKP1_DHX29
RELA_CFL1	HTATSF1_HAUS7	TAF10_CD151	APLP1_TMEM151A	SIN3B_CCDC130
ZNF207_LRRC37B	MED1_TCAP	POLD3_RAB6A	RSF1_RAB6A	SMAD2_SOCS6
MTA2_PLCB3	PSMC3_CAPRIN1	PTGES2_EDF1	CARM1_PRKACA	HMGN1_PIGP
GATAD2A_UPF1	CALR_SLC35A2	NME2_MIEN1	YWHAH_ACTB	RUVBL2_SNRPA
LAMB2_RBM6	PTTG1_CKAP2L	MTA2_PLCB3	YBX1_CAP1	MBD1_VPS4B
KANK2_PRKACA	CDYL_SSR1	POLD3_RELT	MED1_ERBB2	MTA2_MARK2
TAF10_CD151	ECD_SUPV3L1	AIP_PC	RELA_CFL1	GATAD2A_UPF1
MED6_ATG14	MED1_ERBB2	PTTG1_TACC3	TAF10_CD151	CARM1_PRKACA
TAF9_DHX29	YBX1_CAP1	HDAC1_SNRNP40	HDAC1_SNRNP40	YWHAH_ACTB
ILF3_ECSIT	RELA_FRMD8	MED6_ATG14	GTF3A_CDK8	TMSB4X_ACTB
NACA_MRPL54	RELA_CFL1	KAT5_CFL1	TRIM28_PPP5C	RELA_CFL1
MED14_ATP6AP2	SIRT1_SUPV3L1	GTF3A_CDK8	ZFP36_JUNB	GTF3A_CDK8
NKRF_CXorf56	NPM1_PFDN1	ELK4_PPP1R15B	DDX54_MLEC	AIP_CTTN
ZFX_ZRSR2	YWHAH_ACTB	TIAL1_MARCH5	PQBP1_RBM10	SIRT1_VPS26A
PTTG1_TACC3	KAT5_CFL1	YY1_PPM1A	MED14_ATP6AP2	TAF10_CD151
POLD3_RELT	MDM2_TRIAP1	LRCH4_FIS1	NME2_MIEN1	YBX1_CAP1
AIP_PC	EGR1_MCL1	TBL1XR1_PIK3CA	TAF9_DHX29	BPTF_ZNF652
KAT5_CFL1	GTF3A_CDK8	KIDINS220_XPR1	PTTG1_RPP30	AIP_PC
DDIT3_XPOT	EHMT1_EDF1	TP53BP1_SNAP23	TBL1XR1_PIK3CA	KAT5_SF3B2
MORF4L1_ADAM10	NKRF_CXorf56	SMARCC1_PTPN23	KANK2_PRKACA	KANK2_PRKACA
POLD3_COA4	ATF4_LONP1	ZFX_ZRSR2	KAT5_CFL1	EHMT1_TRAF2
GTF3A_CDK8	POLR3D_SLC39A14	GTF2H3_PTPN11	GTF2H3_PTPN11	DDX54_MLEC
MBTPS2_ATP6AP2	ZFX_ZRSR2	SUPT16H_DDX39B	MLLT10_EPC1	HDAC1_SNRNP40
TBL1XR1_PIK3CA	ABT1_TRIM27	MBTPS2_ATP6AP2	NFE2L1_NPC1	TAF9_DHX29
PTGES2_EDF1	ANXA2_UNC13A	TRIM27_VARS2	TMF1_PSMD6	KAT5_CFL1
HTT_TACC3	TBL1XR1_PIK3CA	FOXM1_MYBL2	KHDRBS1_FUBP1	JAG1_HES1
TAF12_TRNAU1AP	SREBF1_TMEM135	TNFRSF12A_ITGA3	PTGES2_EDF1	NKRF_STAG2
PTTG1_ANLN	HMGB2_H2AFX	CALR_CD151	ASH1L_RPRD2	PTGES2_EDF1
GSTP1_CDK2AP2	TAF9_DHX29	NKRF_CXorf56	SMARCC1_PTPN23	MLLT10_EPC1
APP_ADAM10	CDYL_SLC35B3	EHMT2_DDX39B	POLD3_RAB6A	C1D_B3GNT2
CALR_CD151	SMARCC1_PTPN23	C1D_B3GNT2	GTF2E2_TTI2	POLD3_RAB6A
JUND_PIK3R2	FOXM1_CENPO	RELA_KDM2A	PQBP1_SLC35A2	TBL1XR1_PIK3CA
MMS19_MARCH5	RELA_TMEM262	PMF1_SSR2	TAF5L_RABIF	MED6_ATG14
PIAS4_YJU2	TNFRSF12A_ITGA3	EHMT1_EDF1	POLR3D_TTI2	EHMT1_EDF1
FOXM1_MYBL2	HUWE1_HSD17B10	SREBF2_MFSD14A	TIAL1_MARCH5	LRCH4_FIS1
CARM1_ECSIT	TRIM33_STRIP1	HTT_TACC3	LRCH4_FIS1	GTF2H3_PTPN11
SMARCC1_PTPN23	FRMD6_SNAI2	CALR_NEU1	KHDRBS1_RBM10	RBM39_ROMO1
GTF2H3_PTPN11	TIAL1_MARCH5	HTT_GAK	RELA_AP5B1	ASH1L_RPRD2
CALR_NEU1	PMF1_SSR2	HTATSF1_ATP6AP1	CLPB_FAM86C1	APP_ADAM10
TNFRSF12A_ITGA3	GTF2H3_PTPN11	MMS19_MARCH5	RELA_KDM2A	ELK4_PPP1R15B
C1D_B3GNT2	PTGES2_EDF1	DEAF1_CD151	ZFX_ZRSR2	TAF5L_RABIF
AIP_NUDT8	EGR1_FOS	ECD_VPS26A	TAX1BP3_ACTB	TGIF2_TGIF1
TP53BP1_SNAP23	TAX1BP3_ACTB	GATAD2A_ATP13A1	ILF2_TIMM17A	TAX1BP3_ACTB
CLPB_RNF121	GABPA_MORC3	CALCOCO1_PPIL1	EPCAM_SPINT2	RELA_KDM2A
PMF1_SSR2	BRCA1_RAD51D	MED6_RDH11	MORF4L1_ADAM10	ECD_VPS26A
TIAL1_MARCH5	SSRP1_SSSCA1	ELF1_B3GNT2	ZNF24_GAREM1	KRT18_SNAI2
CNOT2_XPOT	HUWE1_SLC35A2	TRIM33_STXBP3	TGIF2_TGIF1	SMARCC1_PTPN23
AFF4_RAD50	MMS19_MARCH5	ESRRA_PLCB3	MBTPS2_ATP6AP2	NFE2L1_NPC1
REXO4_EDF1	ELK4_SLC41A1	MBD2_VPS4B	LMNA_TUBB4B	MORF4L1_ADAM10
GTF2F1_YJU2	KIRREL1_CHST3	IGFBP4_CCR7	APP_ADAM10	TIAL1_MARCH5
APP_CALR	MORF4L1_EIF4E2	PREB_RAB10	EHMT1_EDF1	ZNF148_GSK3B
CALCOCO1_PPIL1	PTGES2_ALAS1	MTA1_PCGF2	TP53BP1_SNAP23	PMF1_SSR2
DEAF1_CD151	REXO4_EDF1	AATF_COPRS	ELK1_RBM10	FRMD6_SNAI2
CLPB_RELT	POLR2I_ELOB	MED6_JKAMP	MYNN_SLC33A1	SF1_MARK2
ELF1_B3GNT2	PQBP1_SLC35A2	ANKRD10_TIAF1	ZNF263_PMM2	CALCOCO1_PPIL1
MTA1_PCGF2	TAF15_RAD51D	REXO4_EDF1	ZNF148_GSK3B	XBP1_TMEM165
HTT_GAK	NR2C2_VHL	NDRG1_EFR3A	POLD3_COA4	CLPB_RNF121
CALR_PIGS	TFE3_CCDC22	NRBF2_VPS26A	XBP1_TMEM165	ZNF24_GAREM1
CRIM1_EGFR	ZNF24_GAREM1	CLPB_RELT	HUWE1_SLC35A2	LMNA_TUBB4B
ESRRA_PLCB3	VPS72_RPS27	NFIX_DAND5	ZNF202_DCPS	MMS19_MARCH5
NFE2L1_PIGS	SREBF2_TMEM135	CRIM1_EGFR	FOXM1_MYBL2	ANXA2_PTPN14
GSN_FRMD8	CRIM1_EGFR	TAF2_VPS13B	CRIM1_EGFR	CCNT2_PRPF40A
CAND1_XPOT	CCNT2_PRPF40A	GTF2H1_KIF18A	SF1_MARK2	PREB_RAB10
NFIX_DAND5	XBP1_TMEM165	GTF2A2_ST20	PMF1_SSR2	FOXM1_MYBL2
MBD2_VPS4B	RNF14_HMGXB3	ABT1_PPIL1	TNFRSF12A_ITGA3	TP53BP1_SNAP23
GTF2H3_POLR3B	NDRG1_EFR3A	COPS5_FAM49B	CALR_CD151	CRIM1_EGFR
CREBZF_ATM	LAMB2_MST1	NFKBIA_LTA	RSF1_COA4	ELF1_B3GNT2
TAF2_VPS13B	TP53BP1_SNAP23	APLP1_CARNS1	CALCOCO1_PPIL1	AIP_SF3B2
MEN1_PLCB3	ANKRD10_TM9SF2	ZMIZ2_PHKG1	MMS19_MARCH5	MBD2_VPS4B
RBM39_ATM	RBM14_CENPO	CAV1_SPIN1	TAF2_EFR3A	GABPA_HSPA13
UBP1_RBM6	PSMD9_TRIAP1	PBXIP1_ATP6AP1	ANXA2_PTPN14	KRTCAP3_ELMO3
RSF1_COA4	MX1_MX2	NR1H2_DDA1	GABPA_HSPA13	PTMA_SNRPA
NR1H2_DDA1	BRCA1_XRCC2	HIF1A_JKAMP	PREB_RAB10	PTGES2_CLPB
CLPB_COA4	PSMD9_UBE2N	ZNF148_TFG	REXO4_EDF1	DEAF1_CD151
ABT1_PPIL1	CRIM1_EXT1	GTF2I_VPS50	ABT1_PPIL1	AIP_C11orf24
PREB_RAB10	DEK_CD2AP	S100A6_MCCD1	ZNF207_ACTG1	LMNA_TXLNG
SKP1_PPM1J	GTF2H1_CAPRIN1	MEN1_PLCB3	PSMC3_PSMD6	NRBF2_VPS26A
RSF1_RNF121	EDF1_PUS7	PLK2_UGCG	DEAF1_CD151	ABT1_PPIL1
GTF2F1_MRPL54	AFF4_RAD50	MED17_BIRC2	RBM39_ATM	PTMA_CNOT9
TAF6L_BSCL2	PSMC3_RAB8A	TAF2_FAM49B	TAF2_VPS13B	TNFRSF12A_ITGA3
RUVBL1_TRIP13	PHB_GRB2	TAF6L_BSCL2	ITGA3_FAM129B	REXO4_EDF1
RUVBL2_CARNS1	NKRF_ALG13	ECSIT_MRPL34	KRTCAP3_ELMO3	GTF2H3_POLR3B
ECSIT_MRPL34	FOXM1_CKAP2L	RBL2_CNOT1	TAF15_LIG3	TAF15_LIG3
PTMA_SNRPA	RBL2_CNOT1	RCOR1_TRAF3	CLPB_COA4	CALR_CD151
C1D_STAMBP	KHDRBS1_ACTB	RUVBL2_CARNS1	GTF2I_VPS50	PTMA_TFAP4
APLP1_CARNS1	DRAP1_SSSCA1	GTF3C4_SPIN1	NDRG1_EFR3A	RUVBL2_CARNS1
YY1_N4BP1	ZNF33B_ZNF485	C1D_STAMBP	GTF2H4_FKBPL	NR1H2_DDA1
ECSIT_TIMM44	TAF13_STRIP1	GABPA_HSPA13	KHDRBS1_ACTB	TAF2_EFR3A
RBL2_CNOT1	PSMC3_CORO1B	PTMA_SNRPA	PHB_GRB2	NDRG1_EFR3A
PLK2_UGCG	GSN_FRMD8	YWHAH_CFL1	CREBZF_PICALM	KHDRBS1_ACTB
KAT5_PCNX3	DCAF6_MBD5	AATF_SYNRG	AFF4_TAOK1	GTF2H4_FKBPL
GTF3C4_SPIN1	TAF2_VPS13B	HTATSF1_CXorf56	HNRNPD_FUBP1	TAF6L_BSCL2
GPN1_STAMBP	ILF3_HNRNPM	UBP1_SCAP	TBPL1_CCNC	SNAPC5_AAGAB
SREBF1_FLII	RNF25_EIF4E2	HNRNPD_SNRPA	PMF1_RABIF	TRIP4_AAGAB
GTF2A2_ST20	GTF2H3_TRIAP1	S100A10_KLF5	COPS5_FAM49B	RCOR1_TRAF3
TAF2_FAM49B	ECSIT_MRPL34	TAF2_EFR3A	WWTR1_KIRREL1	CREBZF_PICALM
GSN_POLD4	TAF15_LIG3	STAT2_ATG14	EED_CLPB	APLP1_CARNS1
PSMC3_CORO1B	JUN_MCL1	PSMC3_CORO1B	ANKRD10_TIAF1	COPS2_COPS4
YBX1_TRIT1	PLK2_UGCG	ILF2_SSR2	ECSIT_MRPL34	PSMD10_NKRF
ATF6B_CALR	DCP1A_ALAS1	BTAF1_PIGL	MMS19_SHLD2	PLK2_UGCG
CREBZF_PICALM	PFDN5_MFSD5	CREB3_EDF1	SQSTM1_TFG	PMF1_RABIF
SP2_SPOP	DDX54_RAB35	MBTPS1_IST1	TRIP13_CHEK2	MORF4L1_AAGAB
TRIM33_STXBP3	NACA_TRIAP1	THRAP3_SNRNP40	NFRKB_DCPS	EED_CLPB
MYBBP1A_PIGL	MED17_BIRC2	MYBBP1A_PIGL	NFE2L1_NMT1	COPS5_FAM49B
ESRRA_PCNX3	NFYC_TRIT1	SAP30BP_HGS	CREBZF_ATM	EDF1_RXRA
CREB3_EDF1	RFXANK_FDX2	TCF25_IST1	ZNF148_TFG	RBL2_CNOT1
PBXIP1_SSR2	ZNF394_SMURF1	RAD54L2_PTPN23	C1D_STAMBP	ZNF148_TFG
DDX54_RAB35	HTATSF1_CXorf56	MAFG_HGS	JUP_SHOX2	C1D_STAMBP
SIRT1_MARCH5	UBP1_SCAP	PHB_GRB2	AMOTL2_PTPN14	MED17_BIRC2
DDX54_POLR3B	RUVBL1_TRIP13	RFXANK_FDX2	SP2_SPOP	AFF4_TAOK1
CLPB_NARS2	PFDN5_SSR2	PBXIP1_SSR2	GTF2A2_OIP5	GTF3C4_SPIN1
BTAF1_PIGL	YBX1_TRIT1	RBL2_IST1	THRAP3_SNRNP40	DDX54_POLR3B
NFE2L2_STAMBP	ATF6B_CORO1B	APP_HIST1H2AM	TAF2_FAM49B	ATF6B_VPS52
EED_CLPB	SIRT1_MARCH5	LAMB2_PTPN23	NFE2L2_STAMBP	ZNF142_CNOT9
XBP1_CDK2AP2	ZNF446_TRIM28	NFE2L2_STAMBP	FOS_JUNB	AMOTL2_PTPN14
TNFRSF12A_CD151	GTF3C4_SPIN1	UBE2K_PPM1A	DEK_OXA1L	GTF2H3_MLEC
COPS5_FAM49B	CREB3_EDF1	MED14_ZRSR2	PTTG1_OIP5	TAF2_FAM49B
ATF6B_CORO1B	SCAND1_H2AFX	ATF6B_CORO1B	ATF6B_VPS52	CREB3_EDF1
RAD54L2_PTPN23	PREB_CENPO	KHDRBS1_SNRNP40	TAF15_TAOK1	ZFX_TXLNG
HNRNPD_SNRPA	PMEL_SCML4	RELA_RAB6A	TAF11_FKBPL	TAF11_FKBPL
NFKBIB_SARS2	NFE2L1_NMT1	PFDN5_SSR2	CREB3_EDF1	TRIM33_STXBP3
YWHAH_CFL1	AATF_RAD51D	RELB_TRAF3	ILF2_SSR2	GTF2I_VPS50
ZNF189_ZNF658	UBTF_UXT	NFATC3_IST1	GSN_POLD4	ESRRA_PCNX3
ANKLE2_COA4	PBXIP1_SSR2	MYNN_PIK3CA	CYLD_ITFG1	KAT5_PCNX3
MED17_PICALM	ZNF207_LIG3	ILF3_UPF1	UBP1_SCAP	HTT_MRGPRD
NFYC_TRIT1	ZNF148_TFG	SIRT1_MARCH5	POLR3K_PMM2	PHB_GRB2
CAV1_SPIN1	ANKFY1_DHX33	PPP1R13L_TBC1D2	MDK_TIMM17A	RNF25_CNOT9
MED14_ZRSR2	UBP1_VHL	VEZF1_CLTC	KLF6_KLF2	SAP30BP_HGS
PSMC3_RNF121	MED14_ZRSR2	ZNF394_VPS50	ANKLE2_COA4	THRAP3_SNRNP40
CARM1_TIMM44	RAD54L2_PTPN23	MEF2D_SHC1	SAP18_TMEM179B	YWHAH_CFL1
ZNF131_TRIP13	YWHAH_CFL1	NME2_FIS1	TAF15_HNRNPM	MAFG_HGS
RFXANK_FDX2	ARNT_MCL1	ELL_UPF1	S100A10_KLF5	PFDN5_SSR2
ECSIT_GTPBP3	PA2G4_UBE2N	ARID4A_ATG14	XBP1_CDK2AP2	MED17_PICALM
E2F4_N4BP1	SQSTM1_ALAS1	NFE2L1_NMT1	RAD54L2_PTPN23	POLR3E_TFAP4
LAMB2_PTPN23	PCBD1_SUPV3L1	MYCBP_LRRC37B	GTF2H3_MLEC	RBM14_TUBB4B
S100A16_KCNN1	DDIT3_LONP1	PGRMC2_ITGB1	MEF2D_SHC1	RFXANK_FDX2
MYNN_PIK3CA	TEAD3_TULP1	TNFRSF12A_CD151	MAFG_HGS	HNRNPD_SNRPA
EDF1_MRPL54	TCF3_PHF14	PPARD_TEAD3	ELK4_KLHL12	TAF10_YIF1A
STAT2_ATG14	HDAC3_HMGXB3	ZNF593_SNRNP40	ZNF394_VPS50	SIRT1_MARCH5
PPARD_TEAD3	MYNN_PIK3CA	MXD3_DCP2	NME2_FIS1	NFE2L2_STAMBP
HTATSF1_CXorf56	MYBBP1A_SUPV3L1	UBE2K_TACC3	MORF4L2_PSMD6	CLPB_NARS2
ELL_UPF1	ZNF24_MIB1	TAF13_FDX2	RFXANK_FDX2	ZNF207_LIG3
PTPRF_ADAM10	ILF3_HAUS8	DCP1A_RPP14	TRIM33_STXBP3	ZNF189_ZNF658
PHB_GRB2	TBPL1_SNX3	MECP2_CXorf56	JUND_KLF2	NRIP1_HSPA13
ASPH_UGDH	TARDBP_PRPF40A	MLX_SYNRG	MED17_PICALM	RAD54L2_PTPN23
NKRF_AMMECR1	FOXM1_H2AFX	AMOTL2_UGCG	PBXIP1_SSR2	ESRRA_MARK2
VEZF1_CLTC	AMOTL2_UGCG	TAF9_DCP2	PFDN5_SSR2	RELB_TRAF3
KEAP1_FDX2	CAV1_SPIN1	RAD54L2_RPP14	PLK2_UGCG	ILF2_SSR2
FKBP9_ANLN	DMTF1_SLC35B3	CLOCK_UBA6	GPN1_STAMBP	PTPRF_ADAM10
CYLD_N4BP1	ELF1_TM9SF2	SREBF1_PIGL	RBM14_TUBB4B	ZDHHC13_TSG101
RFXANK_GIPC1	TAF15_HNRNPM	ANKRD46_VPS13B	HMG20A_ARIH1	NME2_FIS1
CEBPG_XPOT	DIP2A_MORC3	TEAD3_GAB1	ESRRA_MARK2	GPN1_STAMBP
SUPT6H_TP53I13	PA2G4_HAUS7	ING1_ARHGEF7	ZNF207_LIG3	MEF2D_SHC1
MYBL2_PIGL	ZNF131_TRIP13	KEAP1_FDX2	YWHAH_CFL1	TBP_KATNA1
ARID4A_ATG14	ANKRD46_VPS13B	ASPH_UGDH	RELA_RAB6A	STAT2_ATG14
NCOR2_RAB35	NCOR2_RAB35	SMAD2_VPS4B	SF1_GRK2	AHCTF1_KCTD3
PFDN5_SSR2	SQSTM1_PTPN23	PHB_RPP14	SUPT16H_TMEM179B	AHCTF1_NKRF
ITGB5_LTBP3	PRDM4_CORO1C	PRDM4_PTPN11	NFE2L1_HSPA13	EHMT1_RXRA
SMARCC2_KMT2D	PA2G4_HNRNPM	MMS19_NFKB2	NRIP1_HSPA13	RELA_RAB6A
NFE2L1_ADAM10	LAMB2_PTPN23	FOSL2_RAB10	S100A16_KCNN1	LGALS1_CAP1
IGFBP3_ADAM10	RAD54L2_RPP14	RBM14_NMT1	SIRT1_MARCH5	S100A16_KCNN1
TNFRSF12A_FLII	PPARD_TEAD3	PFDN1_SNAP23	PTPRF_ADAM10	ELL_UPF1
TFAP2A_DOK1	DDX54_CORO1C	HSF4_CCDC130	SAP30BP_HGS	PPARD_TEAD3
SIN3B_DDA1	COPS2_PRPF40A	SQSTM1_PTPN23	TNFRSF12A_CD151	PBXIP1_SSR2
TEAD3_GAB1	NR2F6_MRPL34	YBX1_SNRNP40	AMOTL2_UGCG	LAMB2_PTPN23
NFE2L1_NMT1	DCP1A_RPP14	RFC1_HTT	MYNN_PIK3CA	DIP2A_TMEM50B
RNF6_ZDHHC20	RARG_MFSD5	MYC_BSCL2	TAF10_CISD3	GTF3C5_RXRA
AMOTL2_UGCG	KEAP1_FDX2	SQSTM1_STX4	SKP1_TIMM17A	MYNN_PIK3CA
MYBL1_ANLN	ILF2_SSR2	INVS_ZNF510	ITGB5_LTBP3	GSN_SVIL
S100A6_ISYNA1	MMS19_HIST1H2BJ	MED6_EXD2	TFAM_SHLD2	ZNF394_VPS50
TAF10_POLD4	PHB_RPP14	FOXM1_KIF18A	RELA_LTBP3	ILF2_SF3B2
PGRMC2_ITGB1	MED14_CCDC22	TAF1C_HGS	PA2G4_WDR4	TARDBP_PRPF40A
UBE2K_TACC3	PGRMC2_ITGB1	GTF2F1_CCDC130	TMSB4X_CHRM1	ZNF593_SNRNP40
SRCAP_KMT2D	NR2C2_TAMM41	ZNHIT3_COPRS	POLR3D_MCPH1	GPN1_OST4
ANKRD46_VPS13B	SEPT10_CKAP2L	ELF1_CORO1B	TAF10_TMEM179B	TAF10_POLD4
GTF2F1_CCDC130	LMNA_CAP1	PDLIM1_F3	PPARD_TEAD3	VEZF1_CLTC
PFDN1_SNAP23	TEAD3_GAB1	NAB2_EGR3	MBTPS1_ITFG1	TNFRSF12A_CD151
SQSTM1_PTPN23	GPN1_CENPO	EMP3_TRAF4	MED14_ZRSR2	FEM1B_AAGAB
CALR_ADAM10	GATAD2A_RAB8A	TAF13_SSR1	GTF2E2_MCPH1	PGRMC2_ITGB1
USF2_SARS2	MED7_PFDN1	UBA52_SSR2	PTTG1_TUBB4B	HTATSF1_STAG2
MYBBP1A_CLPB	DMTF1_XRCC2	USF2_ST20	PA2G4_HNRNPM	ZNF3_SOX4
SMAD2_VPS4B	ZNHIT3_TRIAP1	SP3_SPIN1	NFE2L1_ADAM10	RNF6_ZDHHC20
MECP2_CXorf56	RUVBL1_HSD17B10	GTF2B_MFSD14A	KHDRBS1_SNRNP40	ARID4A_ATG14
ELF1_CORO1B	ELK1_CCDC22	TFAM_VPS26A	TAF10_POLD4	DRAP1_UAP1
PSMD10_AMMECR1	RING1_SLC35B2	ZNF142_FBXO41	LMNA_CAP1	GTF2E1_GSK3B
NPM1_BCAS2	ZNF444_TRIM28	PMP22_CTSL	GTF2E1_GSK3B	KHDRBS1_SNRNP40
NR2F6_GIPC1	MECP2_CXorf56	SNW1_RDH11	GPN1_OST4	AMOTL2_UGCG
MTA2_FRMD8	NACA_RPS27	TARDBP_SNRNP40	LAMB2_PTPN23	MED27_TUBB4B
PFDN1_DDA1	BRWD1_VPS26C	ZBTB7B_IRF2BP2	MED1_CISD3	IGFBP3_ADAM10
PDLIM1_F3	PMEL_PTCRA	TRIM27_SSR1	NOC2L_WDR4	NPM1_BCAS2
TIMP2_PICALM	TAF12_NSMCE1	ZNF207_CLTC	VEZF1_CLTC	RELA_LTBP3
TAF13_FDX2	RBBP7_HAUS7	RARA_PCGF2	CARM1_ASNA1	TEAD3_GAB1
VEZF1_SPOP	ESRP2_GRHL1	CDH3_CDH1	DIP2A_WRB	BARD1_CNOT9
MED13_SPOP	ELK1_HSD17B10	PSMC3_EDF1	AHCTF1_KCTD3	LMNA_CAP1
SREBF1_PIGL	NFYC_CAP1	CTCF_IST1	PHB_ASNA1	COPS2_PRPF40A
FOSL2_RAB10	LRRFIP1_EIF4E2	HMGN1_MYBL2	ILF3_HNRNPM	RBM14_NMT1
PRDM4_PTPN11	HDAC6_UXT	KIDINS220_BIRC6	AES_KLF2	CAV1_SPIN1
DEK_PPIL1	TAF13_SSR1	HMG20A_SNAP23	KHDRBS1_ACTG1	CLOCK_UBA6
ING1_ARHGEF7	TAF13_FDX2	CBFB_CNOT1	PHB_PSMD6	TAF1C_HGS
INVS_ZNF510	UBA52_EIF4E2	CDKN2D_CCDC130	KEAP1_ASNA1	GTF2F1_CCDC130
POLD3_NARS2	TRIM27_SSR1	ERCC8_DHX29	UBP1_CCDC12	ZNF148_RAB7A
HSF4_CCDC130	RBM14_NMT1	NFKB1_UBA6	TAF1C_HGS	TIMP2_PICALM
HDAC1_CORO1B	PHB_LONP1	CXXC1_ATP13A1	MED27_TUBB4B	HSF4_CCDC130
USF2_ST20	RLF_CAP1	XBP1_CCR7	ZNF593_SNRNP40	SMAD2_VPS4B
MLX_NMT1	PRDM4_PTPN11	GTF3A_MRPL34	TP53BP1_CCNC	YBX1_SNRNP40
MED15_RAI1	TAF10_MBD5	ZNF24_VPS4B	ANKRD46_VPS13B	SQSTM1_RAB7A
NAB2_EGR3	DDR1_PLXNB1	ZNF148_PIK3CA	TUBB3_ACTG1	MEN1_SF3B2
AES_PIK3R2	ELF1_CORO1B	TRIM16_RAB10	PTGES2_TUBB4B	PTGES2_TUBB4B
MYC_BSCL2	ING1_ARHGEF7	DCBLD2_ITGA3	SQSTM1_PTPN23	MYCBP_CCNC
KIDINS220_BIRC6	ERCC8_DHX29	MZF1_CCDC130	TEAD3_GAB1	TARDBP_SNRNP40
PSMC3_EDF1	CARM1_LONP1	MLX_NMT1	RBM14_NMT1	ITGB5_LTBP3
RELA_LTBP3	MYCBP_CAP1	SF1_GPATCH8	TAF13_FDX2	PFDN1_DDA1
TCEA1_XPOT	PCBD1_ADAP2	TSC22D4_FIS1	KEAP1_FDX2	PSMC3_RNF121
SQSTM1_STX4	NAB2_EGR3	TUBB6_RAB34	NR2C2_TAMM41	ZNF207_TAOK1
YWHAH_TRIP13	ATF6B_SLC35B2	SP3_FBXO11	IRF2BP1_PPP5C	SP3_SPIN1
PTMA_MYBL2	TFAM_ZNF485	MTA1_DDX39B	RNF6_ZDHHC20	ING1_ARHGEF7
TAX1BP3_FLII	GTF2E1_TFG	PCBD1_VPS26A	RNF2_KLHL12	TAF13_FDX2
ZFP91_FAM111B	PSMC3_HNRNPM	BCLAF1_DHX29	TCERG1_FUBP1	FOSL2_RAB10
ZNF142_FBXO41	LGALS1_CAP1	HEXIM1_NMT1	HDAC6_UXT	TAF13_SSR1
MYBBP1A_TIMM44	HMGB2_CKAP2L	MSRB2_ST20	IGFBP3_ADAM10	POLD3_NARS2
CALR_S1PR2	PSMC5_RAB35	PROM2_PLA2G4F	AHNAK_FAM129B	PRDM4_PTPN11
SP3_SPIN1	POLR3K_UBE2N	GMEB1_SNRNP40	PFDN5_FIS1	TUBB6_SOX4
EMP3_TRAF4	GTF2A2_UBE2N	GTF3C2_FBXO11	TIMP2_PICALM	TRIM16_RAB10
FOXM1_TRIP13	CARM1_TAMM41	RNF19A_VPS13B	PQBP1_CCDC12	MLX_NMT1
CDKN2D_CCDC130	BCAM_PLXNB1	EGR1_EGR3	KDELR3_PMM2	TP53BP1_CCNC
PPP1R13L_IQGAP1	HDAC2_SNX3	RBBP7_STXBP3	ZFP36L1_TGIF1	NFYC_CAP1
HMGN1_PALM3	GTF3C2_LIG3	RFC1_UGDH	DEK_PPIL1	PDLIM1_F3
SMARCD1_YJU2	CTSL_MFSD5	FOS_HIST1H2AM	RRN3_PMM2	CALR_ADAM10
ERCC8_DHX29	MT2A_PHF14	GTF2E1_TFG	MYCBP_CCNC	KIDINS220_BIRC6
MXI1_RAB3A	KIDINS220_BIRC6	TBL1XR1_UBAP1	ZNF207_TAOK1	PFDN1_SNAP23
MXD4_PIK3R2	RBL2_NSMCE1	VPS72_SSR2	CTNNB1_PSMD6	MORF4L2_COPS4
CBFB_CNOT1	MLX_NMT1	ZBTB25_JKAMP	LSR_SPINT2	BCLAF1_PRPF40A
DCBLD2_ITGA3	HDAC3_PFDN1	AFF4_SYNRG	RNF14_RABIF	MED15_RAI1
RBBP7_STXBP3	YWHAH_TRIP13	MAFG_TLR6	FOXM1_OIP5	ZFP36L1_TGIF1
TRIM16_RAB10	DCBLD2_ITGA3	RBL2_SLC35A3	GTF2F1_CCDC130	NAB2_EGR3
HMGB2_TACC3	FOXM1_TRIP13	NCOA4_VPS26A	GTF2A1_PPP2R3C	MECP2_NKRF
RFC1_UGDH	RNF19A_VPS13B	SNAPC4_TRAF2	TAF13_SSR1	MYCBP_CAP1
ZNF148_PIK3CA	EED_UBE2N	MAX_RDH11	MED13_SPOP	RBBP7_STXBP3
DEK_ANLN	FOSL1_CORO1C	EPS8L1_TMC4	MYCBP_CAP1	NFE2L2_TGIF1
MZF1_CCDC130	GTF2F1_TAMM41	KDM4A_FBXO11	MYBBP1A_CLPB	MYBBP1A_CLPB
HMG20A_SNAP23	XBP1_TMEM135	TEAD1_KIF18A	PGRMC2_ITGB1	TRIM27_SSR1
MAFG_TLR6	PTTG1_HAUS8	RFXANK_MRPL34	CALR_ADAM10	BRWD1_PIGP
CDKN2D_PRKACA	SP3_SPIN1	ZNF281_PPP1R15B	RBBP7_PSMD6	ITGB5_SVIL
ZNF24_VPS4B	TARDBP_RAB8A	ATF3_PPP1R15B	CUX1_FIS1	TRIP6_TBX10
SNAPC5_COA4	KDELR3_SSR1	MYBL2_CFL1	FOSL2_RAB10	RNF14_RABIF
GTF3C2_FBXO11	GTF3A_MRPL34	NRP1_ITGB1	NAB2_EGR3	CBFB_CNOT1
MSRB2_ST20	TRRAP_PUS7	CALR_PTPN23	ENO1_ACTB	MED23_CCNC
RFXANK_ABHD8	HDAC1_CORO1B	MXD4_TMEM129	HSF4_CCDC130	ZNF24_VPS4B
RARA_PCGF2	NOC2L_TRIM28	MT2A_ITGA3	SQSTM1_STX4	MTA2_AAGAB
BCLAF1_DHX29	GTF3C3_PRPF40A	BPTF_GRB2	TRIP13_OIP5	CDKN2D_CCDC130
PSMC5_RAB35	SMARCA5_GAB1	RXRA_TBC1D2	MYNN_POGLUT1	UBA52_OST4
ZNF277_PPM1J	CBFB_CNOT1	TPM1_ITGB1	NFYC_CAP1	TOB1_ZNF652
EGR1_EGR3	ANKZF1_ALDOC	MSL3_ZRSR2	PSMC3_HNRNPM	ERCC8_DHX29
MPHOSPH8_ZDHHC20	ZNF217_ADAM2	EHMT1_SPIN1	LGALS1_CAP1	NFKBIL1_TUBB4B
RNF19A_VPS13B	ENO1_CORO1C	DEK_PIK3CA	DRAP1_UAP1	KHDRBS1_CBX1
KAT5_YJU2	EGR1_EGR3	ATF6_SSR2	PTMA_MYBL2	DCBLD2_ITGA3
OBSL1_ABHD8	HMGA2_LEMD3	CREB3_CD151	ING1_ARHGEF7	TBPL1_KATNA1
GTF3A_MRPL34	MTA2_FRMD8	RAD54L2_SCAP	PQBP1_RABIF	BRF1_TRAF3
SP3_FBXO11	HMG20A_SNAP23	ZNF180_SARS2	PRDM4_PTPN11	MZF1_CCDC130
DEK_FAM111B	CAV1_EXT1	BRF1_TRAF3	KIDINS220_BIRC6	BCLAF1_DHX29
AHNAK_PLCB3	TRIP13_H2AFX	KDELR3_SSR1	SAP30BP_ACTG1	PTMA_MYBL2
PSMC5_GRB2	PGRMC2_TM9SF2	SRF_NPAS4	GNG12_KIRREL1	RLF_CAP1
TUBB6_RAB34	ZNF174_ELOB	PTMA_MYBL2	UBP1_PSMD6	MED1_TAOK1
FAM84B_FAM49B	TPM1_ITGB1	TAF1C_ATP13A1	YBX1_SNRNP40	DDIT3_TUBB4B
DDR1_PIGS	ZNF148_PIK3CA	ABT1_DDX39B	PFDN1_SNAP23	NME2_ROMO1
PPIC_PIGS	ATF7_MFSD5	ITGB5_CD151	ELF2_TRMT10A	ZNF142_FBXO41
CD99_IQGAP1	PSMC5_GRB2	SCAND1_MRPL34	CAV1_RASAL2	RBM14_C11orf24
RAD54L2_RBM6	ECSIT_MVB12A	HSBP1_COPRS	POLR3K_TIMM17A	PSMC3_EDF1
MEN1_PCNX3	YWHAH_CENPO	PSMD10_STAMBP	ASH2L_TTI2	EGR1_EGR3
SUPT6H_RNF121	ITGB5_SLC35A2	NCOA2_VPS13B	PDLIM1_F3	PRPF6_VPS52
RUVBL1_EPOP	BPTF_GRB2	CIAO1_STAMBP	PA2G4_CCDC12	SUPT6H_RNF121
MED17_ATM	TNFRSF21_ADGRF1	CREB1_NMT1	TRIM27_SSR1	TFAM_VPS26A
HMGN1_MYBL2	STAT2_ZNF311	RSF1_RELT	TCERG1_FGFR1OP	GPC1_RXRA
KDM4A_FBXO11	BUD31_UXT	MED13_CLTC	NR2F6_MRPL34	ENO1_ACTB
CTCF_POLR3B	PTGFRN_AMOTL1	ZNF236_VPS4B	MYBBP1A_WDR4	ZNF148_PIK3CA
TRIP6_TBX10	KEAP1_RAB8A	TARBP1_EDF1	ZNF207_CLTC	SLC2A4RG_ROMO1
KDM4A_C2orf42	BCLAF1_PRPF40A	UBP1_PTPN23	TAF10_FAM3A	CREBBP_ZCCHC14
POLR2I_UCP2	SREBF2_ALDOC	CIR1_ZRSR2	RLF_CAP1	HDAC2_KATNA1
MSL3_ZRSR2	CBL_H2AFX	POLR2I_FDX2	ASPH_UGDH	CDKN2D_PRKACA
ZNF180_SARS2	HEXIM1_NMT1	ETS2_B3GNT5	MZF1_POGLUT1	HSF1_FAM83H
TPM1_CDK2AP2	FOS_HIST1H2AM	DEK_KIF18A	XBP1_PMM2	UBA52_SSR2
MED13_CLTC	EED_H2AFX	ENAH_XPR1	HMG20A_SNAP23	PSMC3_ACTB
POLD3_NEU1	NFKBIL1_TRIM27	NFAT5_IST1	LDB1_ZNF219	CALR_ACTB
E2F4_RAB35	MSN_EXT1	HSPG2_ITGB1	KAT5_AP5B1	CALR_PTPN23
CNN3_CALR	MED17_TMEM135	CCNT2_BIRC6	PPP1R13L_IQGAP1	GABPA_TMEM50B
COTL1_GIPC1	ETS2_B3GNT5	UBE2K_RAB10	APP_PTPN14	MYC_BSCL2
TRIP13_ANLN	GABPA_TIAM1	MXI1_GNLY	APP_ITFG1	GTF3C3_PRPF40A
NRP1_ITGB1	YWHAH_CAP1	PPIC_CTSL	MAX_CCDC12	GTF3C2_LIG3
FKBP10_LTBP3	MMP14_MORC3	ELF1_ANKRD49	TNNT1_RAB3D	NFKB1_UBA6
YAP1_PICALM	CCNT2_BIRC6	LRCH4_GAK	ITGB5_SLC35A2	KDELR3_SSR1
GMEB1_TRNAU1AP	HDAC11_ERBB2	PHF1_PCGF2	CALR_PRKACA	MPHOSPH8_ZDHHC20
TPM1_ITGB1	CALR_PTPN23	BAZ2A_HTT	CDKN2D_CCDC130	ZBTB7B_IRF2BP2
CRTC1_PIK3R2	ZBTB7B_IRF2BP2	MUC20_VGLL1	CREBZF_FUBP1	GTF2E1_TFG
SCAND1_MRPL34	TRIP13_HAUS7	XBP1_ATP6AP1	VEZF1_SPOP	GMEB1_SNRNP40
PRDM4_RAB35	PSMD10_VBP1	HSBP1_CFL1	RFXANK_ABHD8	CRIP2_TCAP
TBL1XR1_UBAP1	THBS1_ACTB	RELA_UBA6	CIAO1_STAMBP	NCOA4_VPS26A
MYBL2_CFL1	ATF6_SSR2	HDAC3_DCP2	EGR1_EGR3	ZNF292_CCNC
NFE2L2_C2orf42	EHMT1_SPIN1	PA2G4_SNRPA	CPNE7_MYC	AHCTF1_TXLNG
RFXANK_MRPL34	PSMC3_ACTB	RBM14_TACC3	JUP_SPINT2	TSC22D4_FIS1
UBTF_GPATCH8	HMGN1_RBBP4	KAT5_CORO1B	DDIT3_TUBB4B	UBE2K_DHCR7
FKBP9_MAN2B1	PSMC3_EDF1	MAX_PPM1A	CARM1_TAMM41	TBL1XR1_UBAP1
CDKN2D_RAB3A	ING1_TM9SF2	MZF1_ATP13A1	MEN1_TMEM179B	YWHAH_CAP1
CNOT2_POLR3B	HSF1_FAM83H	CALR_ITGB1	MED23_CCNC	GSN_RAB7A
LRCH4_GAK	SNAPC4_TRAF2	TAF10_CFL1	GTF2F1_TAMM41	TFAP4_NKRF
MYBBP1A_GTPBP3	MMP14_SNAI2	NFKB2_TRAF2	GTF2A2_TIMM17A	PSMD10_STAMBP
NCOA2_VPS13B	NR1H3_PTPMT1	POLR2I_EDF1	TRIM16_RAB10	ATF2_RAB2B
EHMT1_SPIN1	TPM1_ACTB	LMNA_CD151	OBSL1_ABHD8	E2F3_SOX4
CIR1_ZRSR2	SUPT4H1_SMURF1	ZBTB25_EXD2	SNAPC5_OIP5	HCFC2_TGIF1
EPS8L1_TMC4	MSL3_ZRSR2	HDAC11_ERBB2	MED17_ATM	CREB1_NMT1
PSMD10_STAMBP	NFRKB_H2AFX	SUPT6H_TIAF1	ERCC8_DHX29	PREB_MLEC
PTGES2_NUDT8	SRF_NPAS4	TFAP4_SNRPA	RBBP7_STXBP3	EHMT1_SPIN1
PA2G4_POLR3B	PSMC3_CKAP2L	E4F1_GAK	NPM1_BCAS2	ITGB5_CD151
UBE2K_RAB10	KDELR3_RPN1	TRIM28_UPF1	MZF1_CCDC130	YAP1_PICALM
PQBP1_EDF1	AIP_SSSCA1	MED1_EPOP	RELA_GRK2	PBXIP1_CD151
TARBP1_EDF1	NFYA_SLC35B2	FOSL1_ATP6V1B1	S100A6_FAM129B	CIAO1_STAMBP
CIAO1_STAMBP	BRWD1_MORC3	RBM14_UPF1	CEBPG_OST4	SNAPC4_TRAF2
PSMB8_FAM111B	E2F4_RAB35	CRTC1_UPF1	NFKBIL1_TUBB4B	CTCF_POLR3B
ETS2_B3GNT5	ZNF148_RPN1	SSRP1_SNRPA	DCBLD2_ITGA3	CREB3_CD151
ZNF236_VPS4B	XBP1_SLC35A2	RNF6_VPS4B	MED1_TAOK1	MT2A_ITGA3
BPTF_GRB2	TARBP1_EDF1	DMTF1_GPATCH8	SUV39H2_SHLD2	TGIF1_NPC1
POLD3_UCP2	SUB1_VBP1	NCOA1_RAB10	RUVBL1_WDR4	HCFC1_SAMD4B
DMTF1_CCDC130	MBTPS2_SLC35A2	NR1H2_MIEN1	HTATSF1_FAM3A	NFKBIB_SAMD4B
RBM14_TACC3	CREBZF_TMEM135	YY1_TRAF3	BUD31_UXT	GTF3C2_ZNF652
RXRA_TEAD3	RNF4_RAB8A	PQBP1_EDF1	PRPF6_VPS52	BPTF_GRB2
VPS72_SSR2	RFXANK_MRPL34	DMTF1_CCDC130	BTF3_UXT	BTF3_UXT
ZNF593_DDA1	NCOA2_VPS13B	GTF3C1_STX4	NFE2L2_TGIF1	MYBL2_CFL1
ITGB5_CD151	PRDM4_RAB35	UBE2K_GAK	BRWD1_PIGP	RBM14_UPF1
MED1_EPOP	CALR_ACTB	DEK_VPS26A	CIC_PPP5C	SRF_NPAS4
ILF2_TACC3	MLX_SLC35B2	UBTF_GPATCH8	GMEB1_SNRNP40	CNOT2_POLR3B
ATF6_SSR2	PSMC5_HNRNPM	ZNF189_ZNF510	SNAPC5_COA4	FAM129B_TUBB4B
ZNF202_ATM	PBX2_MST1	MED1_SYNRG	NCOA3_RAB3D	HSPG2_ITGB1
CREB1_NMT1	HSPG2_ITGB1	GTF2H4_DDX39B	MLX_NMT1	LSR_FAM83H
FOXM1_ANLN	CTSZ_FAM83H	USF2_PPM1A	FAM84B_FAM49B	HMBOX1_ZNF652
RBM14_UPF1	MYBL2_CFL1	ARHGDIB_VGLL1	GTF2E1_TFG	NRP1_ITGB1
RBL2_N4BP1	PQBP1_EDF1	REXO4_TRAF2	TARDBP_SNRNP40	ZNF236_VPS4B
SRF_NPAS4	CTCF_LEMD3	IRF2BP1_SCAP	PSMC3_EDF1	RUVBL1_TFAP4
LMNA_CD151	GTF3C2_TRIM28	TAF15_SYNRG	NFE2L1_RAB6A	ZNF180_SARS2
CCNT2_BIRC6	UBA52_SSR2	ERCC8_DCP2	GTF3C1_RBM10	HES1_SOX4
ECSIT_SARS2	UBP1_PTPN23	TPM1_CD151	PSMD9_RAB10	NFKB1_METAP1
TPM1_CD151	MYBL2_HSD17B10	ZNF277_FIS1	GTF3C2_LIG3	CREB3_YIF1A
CTSH_ADAM10	CREB1_NMT1	MAX_EXD2	YWHAH_CAP1	MED14_TXLNG
HDAC11_ERBB2	VPS72_SSR2	CYLD_SARS2	MPHOSPH8_ZDHHC20	UBE2K_RAB10
NQO1_UGDH	PCBD1_SNAI2	ELK1_COPRS	RNF19A_VPS13B	MED13_CLTC
GJA1_ADAMTS10	BLZF1_PYROXD1	SMAD3_NMT1	ZNF292_CCNC	FKBP10_LTBP3
TFAP4_SNRPA	HSBP1_CFL1	RBCK1_ZRSR2	CALR_PTPN23	MMP14_SNAI2
CREB3_CD151	LSR_FAM83H	MAGED1_ZC4H2	RFXANK_MRPL34	TES_HES1
HSPG2_ITGB1	NFYB_TRIAP1	ARID4A_JKAMP	CDKN2D_PRKACA	MEN1_PCNX3
TFAP2A_SPOP	TCF25_MBD5	BCLAF1_SSR1	CD99_IQGAP1	AIP_YIF1A
TAX1BP3_GIPC1	CIR1_ZRSR2	FOXK2_GRB2	KDELR3_SSR1	PCBD1_SNAI2
CARM1_PIK3R2	NRP1_ITGB1	NFKB2_TNFAIP3	PSMC3_ACTB	ARHGDIB_VGLL1
UBP1_PTPN23	RAD54L2_SCAP	MBD2_MARCH5	MT2A_ITGA3	THBS1_ACTB
SMAD3_NMT1	MLLT1_LONP1	BRF1_EXD2	XBP1_SLC35A2	CXXC1_SOCS6
PLAUR_VAV3	MYBBP1A_PUS7	CREB3_FDX2	SUPT6H_TIAF1	RELA_MARK2
ELF1_ANKRD49	KIFC3_TRAF2	ALDH2_VGLL1	TARBP1_KLHL12	ETS2_B3GNT5
CRTC1_UPF1	MTF2_STRIP1	SUPT5H_PTPN23	CREG1_PIGP	CCNT2_BIRC6
ZNF281_ADAMTS10	ZNF202_H2AFX	RAI14_RELT	TSC22D4_FIS1	POLR2I_EDF1
SSRP1_SNRPA	PMF1_RPS27	RXRB_TEAD3	ZNF148_PIK3CA	HSBP1_CFL1
GTF3C1_PCNX3	RNF14_VPS26C	TAF12_SNRNP40	MYBL2_CFL1	VPS72_SSR2
DMTF1_GPATCH8	E2F1_NR2C2AP	PBXIP1_SYNRG	PREB_MLEC	ATF6_SSR2
E4F1_GAK	RBPMS_HIST1H2BJ	MED24_NMT1	MSN_KIRREL1	HDAC11_ERBB2
POLR2I_FDX2	TAF10_NMT1	TAF6L_SARS2	TAF10_NMT1	TNFRSF21_CD2AP
SMARCD3_TP53I13	SUV39H2_VBP1	KDM5B_FBXO11	BPTF_GRB2	ZNF24_SOCS6
SCAND1_COA4	ENO1_ACTB	ZNF292_SLC35A3	ZNHIT3_CISD3	NFKB2_TRAF2
ILF3_TIMM44	CNOT8_RBBP4	AHNAK2_ITGB1	TFAP4_MYC	REXO4_TRAF2
PHB_YJU2	TRIP13_HAUS8	HBP1_STX4	SQSTM1_NPC1	ING2_COPS4
NOC2L_POLR3B	BAZ1B_PUS7	SDC4_ITGA3	CIR1_ZRSR2	MUC20_VGLL1
CREB1_ADAM10	ZNF277_PUS7	CRIP2_TCAP	ZNF180_PPP5C	UBP1_PTPN23
RBM14_PCNX3	MLX_VPS26C	RFC1_TACC3	SNAPC4_TRAF2	CRTC1_UPF1
DEK_PIK3CA	CREB3_FDX2	BIRC3_NFKB2	TPM1_ACTB	BMI1_EPC1
CBL_ATM	PHTF1_STRIP1	C1D_FBXO11	HMGA1_CDC42EP2	PA2G4_POLR3B
HSBP1_CFL1	MYBL1_CKAP2L	NQO1_UGDH	ITGB5_CD151	CTSH_ADAM10
PA2G4_SNRPA	PLAUR_VAV3	ZKSCAN1_ARHGEF7	HCFC2_TGIF1	TARBP1_EDF1
NR1H2_MIEN1	CIR1_MBD5	RXRA_TEAD3	SCAND1_MRPL34	RBM14_PCNX3
RBM39_SNAP23	CD82_TM9SF2	TRIP13_CFL1	ETS2_B3GNT5	ELF1_ANKRD49
PTTG1_TRIP13	SCAND1_MRPL34	PPIC_ATP6AP1	SRF_NPAS4	CIC_SAMD4B
CITED2_ABHD8	DDIT3_EIF4E2	PLAUR_VAV3	ECSIT_ASNA1	CYLD_SARS2
ADGRG1_ADAM10	DMTF1_ALG13	ASCC1_ITGB1	REXO4_FAM129B	GABPA_PIGP
MICAL2_PICALM	ZKSCAN4_TRIM27	XBP1_ATP6AP2	LSR_FAM83H	UPP1_NPC1
PBXIP1_MAN2B1	SP3_PRPF40A	AIP_CFL1	ID1_JUNB	NR1H2_MIEN1
PSMD10_FAM3A	MED4_TM9SF2	SIAH2_PIK3CA	TPM1_ITGB1	MED4_TMEM50B
MED4_ZDHHC20	POLR3K_PTPMT1	TRIP13_MYBL2	MBTPS2_SLC35A2	TUBB6_RAB34
CLPB_ECSIT	ARHGDIB_VGLL1	AATF_HGS	TARBP1_EDF1	BLZF1_UAP1
ESRRA_FRMD8	POLR2I_FDX2	FOSL2_TBC1D2	BCLAF1_DHX29	PLAUR_VAV3
CREB3_FDX2	ASB8_MFSD5	PIAS3_VPS13B	ZBTB7B_IRF2BP2	ZSCAN2_SOX4
RNF14_DDA1	MT2A_ITGA3	RBM39_SNAP23	LMNA_PTPN23	ZNF217_TGIF1
TAF15_GRB2	HDAC6_SLC35A2	NFATC3_CNOT1	SUV39H2_FGFR1OP	MYOF_IQGAP1
ZNF189_ZNF510	MUC20_VGLL1	RARG_PLCB3	ZNF394_FIS1	RING1_VPS52
PBX2_ISYNA1	TNFRSF21_CD2AP	PROM2_GRHL2	HDAC11_ERBB2	PSMC5_GRB2
RXRB_TEAD3	HDAC4_MBD5	E2F2_MYBL2	UBA52_SSR2	SMARCD2_KCTD3
ANKLE2_RAB35	ITGB5_SLC35B2	PIAS3_SHC1	CREB3_CD151	ANKLE2_HGS
KDELR3_CALR	RXRB_TEAD3	NFIL3_VARS2	PSMC5_HNRNPM	MED4_ZDHHC20
CYLD_SARS2	POLR3K_HSD17B10	PHF1_HSPA13	YAP1_PICALM	PQBP1_EDF1
KDM5B_FBXO11	BCLAF1_DHX29	PBX2_VARS2	PTPRF_TIMM17A	ZNF236_SOCS6
NFIX_FAM49B	UCP2_QPRT	EPCAM_CDH1	HSF1_FAM83H	SP3_PRPF40A
MED17_COA4	LGALS3BP_UNC13A	SAP18_CDK8	NCOA2_VPS13B	ZNHIT3_TGIF1
ASCC1_ITGB1	CALR_ITGB1	CENPJ_CDK8	DDR1_UAP1	DNAJB6_UAP1
AIP_CFL1	SP4_PHF14	ITGA3_TBC1D2	CALR_ACTB	PA2G4_SNRPA
DDX54_SARS2	GTF2I_SSSCA1	SF1_KDM2A	SMARCA4_RAB10	RELA_UBA6
MFGE8_S1PR2	SMAD3_NMT1	ATP1B1_GAREM1	GTF2B_FUBP1	DEK_PIK3CA
KAT5_CORO1B	MBD2_MARCH5	HLTF_PIK3CA	PSMD10_STAMBP	FKBP9_ADAM10
SP4_ANKMY2	ASCC1_ITGB1	MISP_KLF5	RUVBL2_WDR4	CREB1_ADAM10
H2AFJ_POLD4	KAT5_SSSCA1	DDX54_SARS2	NRP1_ITGB1	AIP_CFL1
HDAC6_TP53I13	PRPF6_CCDC22	RNF19A_RAB10	GTF3A_MRPL34	DDX54_CLPB
RBL1_ANLN	PURA_PFDN1	XBP1_UGDH	BTAF1_SHLD2	ATRX_NKRF
FKBP9_ADAM10	KAT5_CORO1B	ASCC1_NFKB2	ECSIT_FDX2	MYC_TFAP4
APP_MAN2B1	ILF2_TRIP13	CARM1_ADGRL1	ARID1A_ATP6AP2	PHB2_TFAP4
MT2A_FLII	HBP1_STX4	TAF4_GRK2	MSL3_ZRSR2	ZFX_SOCS6
TFB1M_PIGL	BPTF_TEN1	PHB_PIK3CA	REXO4_TRAF2	BPTF_CBX1
PHF1_PCGF2	DDX54_MFSD5	MYC_CNOT1	SF1_FAM86C1	MED17_NARS2
TRIP13_CFL1	SEMA3B_MST1	TRIP13_TACC3	KIFC3_TRAF2	TPM1_CD151
RBCK1_ZRSR2	GTF2H4_TRIM27	HUWE1_HTT	HEXIM1_NMT1	RNF6_VPS4B
TAF10_CFL1	GTF2E2_SLC39A14	MTF2_DCP2	E2F4_ELMO3	FOXK2_GRB2
PHLDA1_LPXN	CCNT2_MBD5	MRC2_ERBB3	ZNF219_OXA1L	TFAP4_SNRPA
GNG12_EPOP	SUPT5H_PTPN23	POLR2I_PCGF2	THBS1_ACTB	POLR2I_OST4
AHNAK2_ITGB1	ELF1_ANKRD49	ZBTB25_ATG14	SUPT16H_PPP2R3C	GTF3C1_PCNX3
E2F4_PCNX3	DDIT3_TRIP13	CREB1_UBA6	PBXIP1_CD151	SUPT5H_PTPN23
MBD2_MARCH5	CCDC80_EXT1	ZFP36L1_STX4	IFITM2_CDC42EP2	ELK4_PTPN14
FOXK2_GRB2	RXRA_TEAD3	AHNAK2_TLR6	RAD54L2_SCAP	LAMB2_ADGRL1
HDAC1_ZDHHC20	BRF2_ADGRA2	UPP1_TNFAIP3	UPP1_NPC1	ASCC1_ITGB1
RNF6_VPS4B	MYC_SUPV3L1	RFXANK_CCDC130	HDAC6_SLC35A2	CASP8AP2_CCNC
RAI14_RELT	CALR_CFL1	ZNF143_PTPN11	TNFRSF21_CLMN	MEN1_CLPB
ELF1_ZDHHC20	SMAD3_SMURF1	SNAPC4_KDM2A	TFAM_RPP30	MBD2_MARCH5
SUPT5H_PTPN23	AIP_CFL1	CTNNB1_PTPN23	SMARCD1_RBM10	NOTCH1_RXRA
PROM2_GRHL2	THBS1_SPTBN5	MED13_PTPN11	CALR_CFL1	SIAH2_PIK3CA
HBP1_STX4	PCOLCE_ADGRA2	INVS_SPIN1	ATF6_SSR2	DMTF1_CCDC130
PQBP1_YJU2	LMNA_PTPN23	TAGLN_SPIN1	GABPA_PIGP	PLTP_CLPB
CD82_NARS2	BCLAF1_SSR1	TAF1C_VARS2	RELA_MARK2	ZNF277_FIS1
PTGES_P2RY6	ZNF292_SLC35A3	TAGLN_NPAS4	UBE2K_RAB10	RXRA_TEAD3
SIAH2_PIK3CA	RFX5_MCL1	PHF1_NEU1	RBCK1_MEP1B	SSRP1_SNRPA
TRIP13_MYBL2	FOXM1_RAB8A	TNFAIP2_ITGA3	ANTXR1_KIRREL1	RNF14_DDA1
ZNF593_COA4	RNF6_MORC3	SRCAP_STX4	PSMD10_FAM3A	TGIF1_CNOT1
CDKN2D_GIPC1	POLR3K_ALAS1	MYOF_NFKB2	MYOF_IQGAP1	ALDH2_VGLL1
RARG_PLCB3	PRDM4_UBE2N	LRRFIP1_CD151	MTF2_FUBP1	TAF13_COPS4
TAF10_COA4	BHLHE40_CD248	TGM2_SIPA1	HSPG2_ITGB1	H2AFJ_POLD4
POLR2I_EDF1	ANKLE2_RAB35	TMF1_BIRC6	TFE3_SLC35A2	PHF1_HSPA13
GTF2E2_PCNX3	CALCOCO1_PUS7	RAC2_F3	VIM_KIRREL1	AHNAK2_ITGB1
ISG15_PIK3R2	PROM2_GRHL2	LLGL2_ERBB3	CCNT2_BIRC6	SIRT2_SAMD4B
SMAD5_RAD50	NFKB2_TRAF2	AHCTF1_PPP1R15B	BMI1_EPC1	HNRNPD_CBX1
CENPJ_CDK8	NFIC_SLC41A1	CREBBP_KDM2A	COL18A1_KIRREL1	POLR2I_FDX2
POLD3_FAM111B	CDKN2D_CKAP2L	SUB1_FAM49B	SMARCC1_CCDC12	CREB1_UBA6
RFC1_TACC3	MYCBP_TRIT1	SMAD5_DHX29	JAG1_UAP1	SOX4_IRF2BP2
LLGL2_ERBB3	ARHGDIB_SLC39A14	MED1_GPATCH8	COTL1_ACTG1	TGM2_SIPA1
CALCOCO1_KLC4	IRF2BP1_SCAP	DEK_SPIN1	MUC1_TMPRSS3	TMF1_CD2AP
RNF19A_RAB10	BARD1_HAUS8	RUVBL2_NMT1	EVL_PTPRS	DDX54_SARS2
XBP1_UGDH	SDC4_UNC13A	TRIP11_JKAMP	SERPINE1_UAP1	SAP30BP_TM2D2
F3_ANLN	TRIP13_CFL1	TAF4_MYBL2	MED13_CLTC	ATRX_STAG2
TRIP13_TACC3	PREB_HSD17B10	DCAF6_XPR1	SIRT1_SHLD2	BCLAF1_SSR1
PPIC_ATP6AP2	C1D_VBP1	STAT5B_GPATCH8	BLZF1_UAP1	VAMP8_NPAS4
HLTF_PIK3CA	PHLDB2_TFG	GTF2F1_NMT1	ZFP91_TMEM179B	YY1_TRAF3
SDC4_UNC13A	CENPJ_CDK8	CREB3_ZRSR2	FKBP10_LTBP3	MAX_GSK3B
PRDM4_POLR3B	POLR2I_EDF1	ZNF268_PPIL1	CREB1_NMT1	APP_CD151
BRCA1_GPATCH8	RUVBL2_NMT1	YY1_ATG14	ECD_RPP30	TRIP13_MYBL2
TAGLN_NPAS4	TGFB1I1_IGFBP4	HSF4_NEK8	MUC20_VGLL1	PROM2_GRHL2
TFAP4_GTPBP3	TFAP4_SUPV3L1	E2F1_RELT	HSBP1_CFL1	E2F2_MYBL2
CIR1_KLC4	ALDH2_VGLL1	CUX1_VPS50	MXI1_CLMN	TRIP13_CFL1
SEPT10_ANKMY2	AHNAK2_ITGB1	DDIT3_HSPA13	PSMD9_ASNA1	WWTR1_PTPN14
RFXANK_CCDC130	SOX4_IRF2BP2	SSBP2_DNM3	PLAUR_CDC42EP2	NFIX_FAM49B
ATP1B1_GAREM1	REXO4_TRAF2	FOXK2_PPP1R15B	AIP_CFL1	DEK_VPS26A
MED17_NARS2	SOX4_PLXNB1	MLLT10_ITGB1	NFKB2_TRAF2	SDC4_ROMO1
SSRP1_TRIP13	PTTG1_TRIP13	SLC16A3_CD151	HIF1A_ANKRD49	TAF4_GRK2
NR2F6_GTPBP3	ILF2_HSD17B10	RXRA_HSPA13	TAF13_ASNA1	NCOA4_TCAP
TAF6L_SARS2	PA2G4_NR2C2AP	ELK3_HGS	MED14_SLC35A2	GSN_CAP1
TNFAIP2_ITGA3	FOXK2_GRB2	TTF2_SLC35A3	SMARCD2_KCTD3	NOC2L_POLR3B
ILF3_POLD4	HSF2_SNX3	SUPT3H_PPIL1	SAP18_EDF1	NFATC3_CNOT1
PIAS3_VPS13B	E2F1_HAUS7	GTF3C4_ZNF510	TAF7_ANKRD49	TAGLN_NPAS4
BRCA1_RAD50	SEPT5_DIP2C	ARID3A_SNAP23	ELF1_ANKRD49	MICAL2_PICALM
VAMP8_NPAS4	BTAF1_HIST1H2BJ	ELF2_GAB1	SRCAP_PMM2	E2F5_TXLNG
HSBP1_MIEN1	ITGB5_SPTBN5	PTK7_GLUD2	UBP1_PTPN23	ZKSCAN1_ARHGEF7
ZNF143_PTPN11	TAF10_SLC35B2	RUVBL1_MYBL2	ARHGDIB_VGLL1	TAF10_CFL1
XBP1_ATP6AP2	CALCOCO1_MBD5	TRIP13_PPIL1	VPS72_SSR2	ERRFI1_SOCS6
MYOF_POLD4	DCP1A_VHL	ANKRA2_TMEM129	TULP4_FGFR1OP	MYBBP1A_TFAP4
TGM2_SIPA1	HCFC1_TRIM28	PHF1_LRRC37B	GSN_CAP1	MEF2A_EFR3A
E2F2_MYBL2	GGT1_ADAP2	ZHX3_PTPN11	POLR2I_EDF1	GTF2E2_PCNX3
SAP18_CDK8	SIAH2_PIK3CA	FAM129B_CD151	ELK4_TIMM17A	ZFP36L1_STX4
TFE3_STX4	TAF9B_VBP1	SIN3B_ATP13A1	MEN1_CLPB	RFXANK_CCDC130
HCFC2_POLR3B	TFE3_SLC41A1	SERPINB6_CD151	RING1_VPS52	TNFRSF14_CBX1
CBFA2T2_KLC4	RBM14_HNRNPM	ELK3_TRAF3	LAPTM4B_FAM49B	C1D_OST4
MED27_PRKACA	PTMA_H2AFX	MEF2D_PTPN23	FAM129B_TUBB4B	ZNF143_PTPN11
NFATC3_CNOT1	PSMD9_CORO1C	CRTC1_ATP13A1	POLR3K_PPP5C	AATF_HGS
SDC4_ITGA3	RBM14_H2AFX	SUV39H2_ZNF675	BCL3_JUNB	CRIM1_ITGA3
LRCH4_GRK2	E2F2_RBBP4	ZNF277_VPS50	NCOA1_RAB10	ZNF148_STAG2
MED24_NMT1	SUPT6H_LIG3	SGK1_TNFAIP3	FKBP9_ADAM10	PLS3_EGFR
TARBP1_TBC1D10C	TSG101_CAPRIN1	SS18L1_GNLY	HMG20B_SIPA1	EHMT2_VPS52
ZFP36L1_STX4	GTF2A2_MRPL34	CST3_CD151	BTG2_ZNF219	RAC2_F3
ZNF142_KMT2D	TAF10_CFL1	RYBP_RPP14	RXRA_TEAD3	PIAS3_SHC1
MRC2_ERBB3	KIDINS220_LEMD3	UBP1_ADGRL1	MED4_ZDHHC20	MYBL2_TUBB4B
AHNAK2_TLR6	NFATC3_CNOT1	CREBZF_TIAF1	CTSH_ADAM10	E2F4_PCNX3
ZNF226_ANKMY2	PBXIP1_SLC35A2	SPART_RAB34	SUPT5H_PTPN23	RXRB_TEAD3
GTF3C4_ZNF510	PPIC_CD248	NR1H3_NEK8	MBD2_MARCH5	CD82_NARS2
ARID4A_PIK3CA	TMF1_CD2AP	MYOF_VPS26A	DNAJB6_UAP1	HLTF_PIK3CA
MISP_KLF5	TAGLN_NPAS4	MAZ_MYBL2	CREB3_FDX2	DEAF1_TSG101
TIMP1_ATP6AP2	HLTF_PIK3CA	TIMP1_ATP6AP2	ING1_CCDC12	MISP_KLF5
MYC_CNOT1	SSRP1_TRIP13	ASH1L_CARNS1	ITGA6_KLF5	SMAD3_NMT1
S100A10_IQGAP1	NFKBIE_SLC35B2	SUPT6H_SYNRG	PTMA_ATP6AP2	ARID4A_PIK3CA
HDAC6_RBM6	DCAF6_EIF4E2	FUBP1_DDX39B	POLR2I_OST4	SP4_PSPH
PLS3_EGFR	HSPA1A_SMURF1	GSDME_ADGRL1	JUND_CCDC12	ZBTB25_ATG14
RAC2_F3	TAF10_SSSCA1	KEAP1_MRPL34	CYR61_RASAL2	MED13_PTPN11
ZDHHC13_ZDHHC20	CARM1_ADGRL1	TRIP4_ST20	SCAND1_COA4	SDC4_ITGA3
INVS_SPIN1	GTF2IRD1_MCL1	KRTCAP3_ALDOC	DDIT3_HSPA13	SMAD2_TGIF1
SLC16A3_CD151	ZFP36L1_STX4	XBP1_RAB6A	FOXK2_GRB2	KDM4A_TGIF1
ZBTB25_ATG14	COPS2_VBP1	FOXK2_GPATCH8	PTGFRN_KLF2	ZDHHC13_ZDHHC20
TMF1_BIRC6	TANC2_TIAM1	BIRC3_TRAF2	POLR2I_FDX2	FOXM1_TUBB4B
SRCAP_RAB35	DNAJB6_PFDN1	GPX8_ITGB1	AHNAK2_ITGB1	ELF1_ZDHHC20
TAF4_GRK2	SMAD5_RAD50	S100A1_HLA.DMB	RAD54L2_CCDC12	RING1_RAB2B
PIAS1_ADAM10	KDELR3_SLC35A2	TRRAP_SYNRG	KLF3_FDX2	CREBBP_KDM2A
ANKHD1_RAD50	ZBTB17_HMGXB3	DCBLD2_HGS	WWTR1_PTPN14	TULP4_GSK3B
TGFB2_SYT12	BACH1_MORC3	TGIF1_CNOT1	CASP8AP2_CCNC	TNFAIP2_ITGA3
C1D_FBXO11	FKBP9_SLC35B2	GTF3C1_ATP6AP1	PSMC5_GRB2	NR1H2_RAB7A
PHF1_NEU1	PIAS3_VPS13B	LRCH4_TIAF1	VEZF1_TAOK1	LAPTM4B_EFR3A
PGRMC2_CLTC	CYBA_FAM83H	MSN_PLA2G4F	ELK4_PTPN14	ASCC1_TGIF1
NFKB2_FLII	GNG12_CAP1	HDAC6_ATP6AP2	BLZF1_SSR2	PRDM4_POLR3B
RUVBL2_NMT1	ZNF593_SSSCA1	ZBTB7B_PPP1R15B	SKP1_RPP30	TGFB2_SYT12
YY1_ATG14	PHB_PIK3CA	CCNT1_BIRC6	MED17_COA4	FOXO3_IRF2BP2
TAF4_MYBL2	TEAD4_PUS7	TCERG1_SARS2	PSMD9_CCDC12	MEF2A_ZCCHC14
MED13_PTPN11	SERPINE1_CAP1	BLZF1_VPS50	ZNF593_COA4	DEK_SPIN1
DEK_SPIN1	VAMP8_NPAS4	KIDINS220_SYNRG	MYBL2_OIP5	CARM1_ADGRL1
EP300_KMT2D	ZKSCAN1_ARHGEF7	MBTPS2_HSPA13	BHLHE40_NPC1	AHCTF1_EDF1
TCERG1_SARS2	ZNF143_PTPN11	FSTL1_SPIN1	TPM1_CD151	MRC2_ERBB3
ZNF268_PPIL1	RNF14_SNX3	TAF11_TEAD3	FKBP9_ITFG1	RBM39_SNAP23
SUB1_FAM49B	CYFIP2_HIST1H2BJ	SUPT4H1_EDF1	ZNF277_FIS1	S100A10_IQGAP1
ENAH_PRKACA	GTF2H1_VPS26C	MEF2D_SSR2	TAF10_COA4	NCOA6_ZCCHC14
CXXC1_GTPBP3	TAGLN_SPIN1	CDKN2D_FDX2	TRIP6_KIRREL1	MYOF_POLD4
E2F2_GTPBP3	DDX54_PUS7	MED20_PPIL1	IRF2BP1_SCAP	CENPJ_CDK8
ARID1A_KMT2D	PFDN5_TRIAP1	NR2C1_SARS2	NFIX_FAM49B	CREBL2_MYBL2
RRN3_CNOT1	DDR2_ADGRA2	HBP1_PIK3CA	ZNHIT3_TGIF1	MED1_CLTC
KRTCAP3_NUDT8	BACH1_VPS26C	DNAJA4_GRK2	PGRMC2_ITFG1	GTF3C3_UBA6
FCGRT_KLC4	DDX54_TRIAP1	NFE2L3_UGCG	SIAH2_PIK3CA	CYBA_FAM83H
THRAP3_POLR3B	GABPA_VPS26C	RND3_VPS26A	NR1H2_MIEN1	TAF6L_SARS2
PHB_TIMM44	BRCA1_RAD50	E2F4_IST1	H2AFJ_POLD4	CREB3_TFAP4
HEXIM1_GPATCH8	ANTXR1_AMOTL1	XBP1_IRF2BP2	ZNF24_MEP1B	NFKB1_RAB7A
SSBP2_DNM3	FOXM1_HAUS8	DAXX_DDX39B	ZNF202_ATM	CREBL2_MLEC
ANKLE2_TRNAU1AP	SUPT5H_HMGXB3	TIAL1_DCP2	CITED2_ABHD8	DDIT3_HSPA13
PCOLCE_S1PR2	SMARCC1_VHL	JUND_MRPL34	SOX4_IRF2BP2	YY1_ATG14
SMAD5_DHX29	AFF4_HMGXB3	PCGF2_FBXO11	SUV39H2_RPP30	TAF4_MYBL2
PHB_PIK3CA	TMF1_BIRC6	ATF6_SSR1	MYBBP1A_CHEK2	INVS_SPIN1
TAGLN_SPIN1	YWHAH_RAB8A	HMG20A_FBXO11	RBM47_UAP1	ZHX3_PTPN11
CREB3_TP53I13	NFKBIL1_UBE2N	JUND_DDA1	TBL1XR1_SLC33A1	PIAS1_ADAM10
LRRFIP1_CD151	CRIM1_ITGA3	PHLDB2_EGFR	SMAD3_NMT1	SERPINE1_CAP1
GLIPR1_CFL1	MICAL2_CAP1	GTF2E2_UGDH	RXRB_TEAD3	TAGLN_SPIN1
ZNF384_KMT2D	ABT1_SSSCA1	BCORL1_SEPT6	ALDH2_VGLL1	RXRA_HSPA13
SMAD3_EGFR	PSMC3_H2AFX	TNNT1_NFKB2	PBXIP1_SLC35A2	TCF25_ZCCHC14
ZNF189_C2orf42	ZNF142_PRPF40A	PSMC3_RELT	ADGRG1_ADAM10	TCERG1_SARS2
ZHX3_PTPN11	ELK1_SLC35A2	SOX9_IRF2BP2	TAF10_CFL1	GPX8_ITGB1
RREB1_PCNX3	FAM129B_ITGA3	EFEMP2_MRGPRF	ZNF217_TGIF1	KIRREL1_PTPN14
HDAC5_GPATCH8	CTSL_HECW1	CORO1A_PLCB3	DMTF1_CCDC130	RREB1_PCNX3
LIF_TLR6	UBP1_ADGRL1	SMARCE1_PCGF2	CREM_ITGB1	PERP_KCNN1
SERPINB6_CD151	INVS_SPIN1	MED12_FBXO41	KEAP1_KLF2	MYC_CNOT1
GPX8_ITGB1	GTF3C2_CENPO	MED13_GPATCH8	PSMC3_TUBB4B	ENAH_PRKACA
BCL3_POLD4	MXD1_MCL1	ASH1L_VPS13B	FUS_PPP5C	AXL_ITGA3
ZNF593_BCAS2	MED13_PTPN11	ESRP2_KDM2A	ZMYND8_RTN2	CEBPG_PSPH
KAT5_PC	UBE2K_EIF4E2	MED1_PTPN11	SF1_KDM2A	KAT5_MARK2
STAT5B_GPATCH8	HDAC6_STRIP1	GTF3C2_CNOT1	ASCC1_ITGB1	ZNF268_PPIL1
PFDN1_BCAS2	MYBL2_CENPO	SQOR_RAB10	NR2F6_RAB3D	HSF2_KATNA1
KEAP1_MRPL34	SRCAP_RAB35	ZNF41_ATP6AP2	BMI1_PPP2R3C	ZNF142_PRPF40A
PHB2_SARS2	CARM1_LIG3	RNF25_DDA1	BHLHE40_JUNB	MTA2_GRK2
CCNT1_XPOT	ARID3A_SNAP23	NFIB_RIC1	KAT5_TMEM179B	MYADM_TM2D2
VIL1_ACY3	ASS1_CORO1C	SREBF2_ARHGEF7	PROM2_GRHL2	DDIT3_NPC1
MTA2_GRK2	SDC4_ITGA3	MYC_ST20	NFIX_ASNA1	SERPINB6_CAP1
FSTL1_SPIN1	TGM2_SIPA1	MEF2D_NFKB2	GTF2A2_MRPL34	KAT5_KDM2A
ARID3A_SNAP23	MED24_NMT1	KIDINS220_FBXO11	EID1_OST4	SSRP1_SF3B2
SUPT3H_PPIL1	SIRT2_DIP2C	TRIM33_SLC35A3	PIR_CHEK2	GPNMB_RAB7A
TGIF1_CNOT1	CTNNB1_PTPN23	CKB_VGLL1	SCAND1_TMEM179B	SAP18_CDK8
NFAT5_N4BP1	ZNF143_CAPRIN1	TP53I11_HIST1H2AM	EDF1_FAM129B	RELA_MARCH5
FOXK2_GPATCH8	YY1_CD2AP	DCP1A_PTPN23	AATF_HGS	FAM129B_CD151
ESRRA_COA4	TGIF1_CNOT1	VIL1_A1CF	TAF5L_TIMM17A	TMF1_BIRC6
HDAC5_S1PR2	ZHX3_PTPN11	AMOTL2_SPIN1	TAF5L_KLHL12	RBM47_CD2AP
NR2C1_PIGL	FOXO3_IRF2BP2	NFIL3_EGFR	SERTAD3_RTN2	ECD_CAP1
RTL8C_FAM3A	ZMYND8_SNAP23	GABPB1_MYBL2	AHNAK2_RASAL2	RREB1_VPS52
RING1_S1PR2	F11R_RPN1	CYP1B1_TLR6	ASH1L_RASAL2	PAWR_CD2AP
APLP1_TMEM59L	NFKB1_SLC39A14	ELL_DDA1	PSMC3_RPP30	ZNHIT3_NARS2
TRIP13_PPIL1	PGRMC2_SLC35B3	CTSV_MYBL2	PIR_PIGP	GPC1_ADAM10
MNT_TBC1D10C	ILF3_TRIM28	SEPT5_CNIH2	RUVBL2_NMT1	SPART_RAB34
EFEMP1_SYT12	PAWR_CD2AP	TAF5_SNRNP40	MAX_GSK3B	MICAL2_CAP1
SUV39H2_ZNF675	SCAND1_NSMCE1	KLF6_STXBP3	E2F2_MYBL2	CAV1_PTPN14
ILF2_PIGL	NFYB_PTPN11	POU2F2_CSF3	MICAL2_PICALM	PATZ1_RAI1
PATZ1_RAI1	NR1H2_SLC35B2	SP2_GRB2	APLP1_RTN2	VIL1_ACY3
SUPT6H_PCNX3	BLZF1_MORC3	HMGA1_MAPK13	TAF6_KLHL12	BRWD1_TMEM50B
TCERG1_GTPBP3	MYBL2_TRIM28	RREB1_CORO1B	ZKSCAN1_ARHGEF7	XBP1_RAB6A
MED1_PTPN11	CDKN2D_MVB12A	RCAN1_BIRC2	TRIP13_CFL1	TEAD3_RXRA
MYCBP_TRIT1	TNFAIP2_ITGA3	CIITA_HLA.DMB	HCFC1_RBM10	PRDM2_SNX32
VGF_UNC13A	ARID4A_PIK3CA	FBLN1_NOTCH3	CBL_ATM	ADGRG1_KCNN1
JUND_DDA1	GLIPR1_CFL1	ETS2_KLF5	TRIP13_MYBL2	TAF10_OST4
FAM129B_CD151	RRN3_PRPF40A	TMC6_TRAF4	BCLAF1_SSR1	ESRP2_ERBB3
PRSS23_PICALM	NFIL3_GAREM1	GTF2H4_HLA.DMB	CARM1_LIG3	TEAD1_PTPN14
BRCA2_ZDHHC20	AXL_ITGA3	ZNF226_SSR2	TEAD1_SREBF1	LRRFIP1_CD151
PROM2_P2RY6	LLGL2_ERBB3	ANKRA2_MYBL2	RFXANK_ASNA1	CTNNB1_PTPN23
HDAC6_ATP6AP2	TFDP1_RAB8A	DCP1A_SCAP	KDELR3_SLC35A2	GNG12_CAP1
ITGA2_EGFR	BCL10_MCL1	RELB_TNFAIP3	SERPINE1_CAP1	SERPINB6_CD151
HDAC11_GIPC1	CIAO1_MBD5	TGM2_ITGB1	ZKSCAN1_BCAS2	PTTG1_ROMO1
HMG20B_MAN2B1	ECD_CAP1	S100A1_EGFR	ECSIT_RAB3D	ELK3_TRAF3
CREB3_ZRSR2	CEP290_UBE2N	RAB31_CTSL	TAF12_SNRNP40	APLP1_CNIH2
GPC1_ADAM10	GPX8_ITGB1	CPT1C_PLXDC1	HDAC6_FAM3A	KAT5_PC
FKBP9_TP53I13	UBA52_FDX2	EHD2_PIK3CA	CENPJ_CDK8	SUB1_FAM49B
PMEPA1_POLD4	MRC2_ERBB3	IRF2_VPS4B	SUPT6H_LIG3	LLGL2_ERBB3
HMG20A_FBXO11	BRCA1_CKAP2L	CBFA2T2_ARHGEF7	EHMT2_VPS52	SKP1_CFL1
ZNF202_NEU1	KRTCAP3_ALDOC	COPS2_DHX29	PFN2_SHOX2	SIRT2_TMEM50B
ESRP2_ERBB3	HSF2_MIB1	STAT5B_ARHGEF7	ZNF593_TAOK1	AHCTF1_PPP1R15B
ADGRG1_KCNN1	ILF2_DHX29	ZBTB7A_TMEM129	RBM14_HNRNPM	BRCA2_ZDHHC20
EPAS1_P2RY6	FOXN2_DHX33	KLF3_VPS4B	ATP1B1_GAREM1	SUPT4H1_EDF1
DDIT3_SARS2	TIMP2_ADGRA2	E2F6_CLTC	MEF2D_KLF2	BIRC3_TRAF2
MEF2D_PTPN23	BIRC3_TRAF2	INVS_NMT1	ZMYND8_SNAP23	MYOF_VPS26A
CTSV_MYBL2	GTF3C4_CAPRIN1	SERTAD3_TEAD3	TCF20_CHEK2	SMAD5_DHX29
ZBTB17_TRNAU1AP	RBM14_TRIM28	MYB_CTSL	APP_CD151	ESRRA_OST4
CREB3_FAM3A	JUP_BIRC2	RUVBL1_SNRNP40	ATF6_ITFG1	CST3_CD151
PCGF2_FBXO11	DEK_SPIN1	PGRMC2_UGCG	PTGES2_FAM129B	IGFBP4_SYT12
CREG1_ATP6AP2	HDAC5_ADGRA2	ANKRA2_CCDC130	PRPF6_PNMT	PHB_PIK3CA
ELF2_GAB1	ANKRD49_TEN1	ELF1_ARHGEF7	MSRB2_PIGP	BLZF1_VPS50
PREB_CALR	RBL1_CENPO	SP4_HSPA13	PFDN1_BCAS2	KLF6_CAP1
ANKRD26_RAD50	SRCAP_STX4	TRIM32_SPIN1	TAF5L_KCTD3	ZFP36L2_IRF2BP2
HDAC1_PLCB3	SMAD5_DHX29	NRIP1_UGCG	FOXM1_TUBB4B	OBSL1_CNIH2
SCG2_UNC13A	HLA.B_ITGA3	ZBTB7A_GAK	PERP_KCNN1	YY1_EFR3A
PHF1_LRRC37B	LLGL2_FAM83H	RAB32_CTSL	FAM129B_ITGA3	TNFRSF21_SVIL
ZNF593_FDX2	TAF1B_CKAP2L	HSPG2_CD151	TAF6_PTPN23	ESRP2_KDM2A
AMOTL2_SPIN1	ITGA2_EGFR	NFATC3_GRB2	ESRRA_RAB6A	RFXANK_PRKACA
NR2C1_SARS2	TAF9_VBP1	BCORL1_SYNRG	CREG1_ITFG1	MNT_TBC1D10C
NRBF2_MARCH5	RBM47_CD2AP	NCOA1_BIRC6	SUPT6H_UXT	E4F1_VPS52
ATF6B_PCNX3	LRP1_PTPMT1	POLR3D_SSR2	ELF1_ZDHHC20	CTCF_RPRD2
ZNHIT3_NARS2	HBP1_H2AFX	BRCA2_KIF18A	ARID4A_PIK3CA	SOX9_IRF2BP2
APLP1_CNIH2	EEF1A2_LHFPL5	ARID4A_PPM1A	SDC4_ITGA3	BTAF1_MARCH5
EFEMP2_MRGPRF	ZNF33B_RAD50	ESRP2_CDH1	ERF_PPP5C	SUPT4H1_OST4
GTF2F1_NMT1	SMARCD1_MFSD5	RARG_ERBB2	CREG1_ATP6AP2	EPDR1_NPC1
E2F1_RELT	TFAP2A_AMOTL1	BARD1_DCP2	VAMP8_NPAS4	ZBTB7B_PPP1R15B
BTAF1_MARCH5	RNF4_LONP1	KDM5A_EFR3A	CYBA_FAM83H	CBFA2T2_ACTB
SDC1_EGFR	RELA_MARCH5	ENO1_TMC4	ZNF593_BCAS2	CREBBP_RPRD2
ZNF41_DNM3	MTA1_STRIP1	IRF2BP1_GRB2	ZFP36L1_STX4	TSC22D4_RAB7A
MED13_GPATCH8	POLR2I_EIF4E2	ARID4A_BIRC6	SMAD2_TGIF1	SUPT3H_PPIL1
SEPT5_TMEM59L	NFE2L1_MFSD5	CIR1_IST1	S100A11_FAM129B	SFN_FAM83H
ZNF236_ULK2	TCF7_ADAMTS14	ATF6_HSPA13	TAF4_GRK2	ANKRD26_EPC1
CDKN2D_FDX2	PHB_HNRNPM	TFE3_STX4	TNFAIP2_ITGA3	ITGA2_EGFR
PSMD10_BCAS2	GSDME_ADGRL1	MAX_ATG14	HLTF_PIK3CA	RND3_VPS26A
HMG20A_ADAM10	NCOR1_DHX33	YY1_FAM49B	RREB1_AP5B1	ELK1_XCL1
SRCAP_STX4	PSMD9_MFSD5	HSF1_TRAF2	SMAD3_EGFR	RNF19A_EFR3A
RBM47_EGLN3	VGF_UNC13A	FSCN1_ERBB3	ZDHHC13_ZDHHC20	TRIP13_ACTB
ILF3_GTPBP3	TCERG1_XRCC2	ESRRA_GAK	PIAS3_VPS13B	TFDP1_TUBB4B
PHLDB2_EGFR	GTF2F1_NMT1	SATB2_DOK1	SMARCA5_TRMT10A	ATF6B_PCNX3
ASH1L_CARNS1	KEAP1_MRPL34	RFX5_ADGRL1	PPIC_ATP6AP2	F3_CST6
HDAC1_FRMD8	JUND_MRPL34	ZNF189_GPATCH8	PIAS1_ADAM10	MAZ_MYBL2
PIAS3_PPM1J	SIAH2_RPN1	MAFF_UGCG	RNF19A_RAB10	SRCAP_STX4
CCNT1_BIRC6	CCNT1_BIRC6	DNAJA4_KDM2A	TMEM139_TMPRSS3	PRSS23_PICALM
SPART_RAB34	SUB1_SNX3	FGFR1_HSPA13	MISP_KLF5	HMG20A_ADAM10
APLP1_TBC1D10C	TAF1C_HMGXB3	ZBTB25_RDH11	AXL_ITGA3	DDIT3_SARS2
NFIC_PIK3R2	CREB3_SLC35A2	HDAC7_TEAD3	TULP4_GSK3B	DDIT3_CFL1
FAM20C_TRIT1	HBP1_PIK3CA	AXL_ITGB1	TAGLN_NPAS4	CTNNB1_CAP1
CBX2_POLD4	ITGA2_QPRT	FOXO4_GAB1	PIAS3_NOTCH3	APP_ITGB1
ELK4_AMMECR1	RNF19A_EFR3A	SUV39H2_KIF18A	AATF_CISD3	TFAP2A_FKBPL
CYP1B1_TLR6	NFE2L3_UGCG	TRIP11_RDH11	PPIC_CD248	PTMA_METAP1
RNF25_DDA1	ZNF446_MST1	SATB1_FBXO41	PBX2_ZNF219	MED27_SNRNP40
MED15_GIPC1	SUPT4H1_EDF1	MITF_UGCG	IGFBP3_TMEM165	POLR3K_RABIF
CBFA2T2_COA4	LITAF_PHF14	GATAD2A_NMT1	MBTPS2_WRB	DCBLD2_HGS
ASH1L_VPS13B	ZHX3_MBD5	TMF1_PTPN23	MAZ_MYBL2	MED20_PPIL1
MED6_N4BP1	ANKLE2_CORO1C	NCOA6_TEAD3	ZNF268_PPIL1	AHNAK_CTTN
MTA1_SARS2	RBL1_CKAP2L	EP300_ARHGEF7	HDAC1_ZDHHC20	DDX54_SF3B2
TAF11_TEAD3	PIAS4_VHL	FAM129B_EDF1	RFXANK_CCDC130	THRA_IRF2BP2
ARID4A_STXBP3	CD68_EXT1	DBP_ADGRL1	MED24_NMT1	XBP1_IRF2BP2
UBE2K_FLII	BTAF1_MARCH5	RXRA_PLCB3	CREBL2_MYBL2	MED1_PTPN11
COL9A3_FRMD8	TEAD4_HAUS7	TFE3_CD151	PHF1_HSPA13	RAI14_PTPN11
DNAJA4_GRK2	ANKRD26_RAD50	RBM47_CDH1	CLDN4_SLC35A2	CASP8AP2_KATNA1
NFIB_RIC1	EFEMP1_IGFBP4	GTF2B_SLC35A3	EHMT2_RBM10	GTF3C2_CNOT1
AMOTL2_FLII	SOX9_IRF2BP2	PIAS4_ATP13A1	MRC2_ERBB3	GPX3_RASD1
GABPB1_BCAS2	ZFP36L2_IRF2BP2	BTAF1_STXBP3	FOXO3_IRF2BP2	HLA.B_ITGA3
HBP1_PIK3CA	RYBP_RPP14	PEX14_PTPN23	RAC2_F3	EFEMP1_SYT12
ZNF41_ATP6AP2	SERTAD2_CORO1C	SIRT1_LRRC37B	MED27_PRKACA	SAP18_PIGP
TPM1_PICALM	MED7_ALG13	RBL2_PIK3CA	MED13_PTPN11	NFKB1_GSK3B
CLIP2_ANKMY2	COL9A3_FRMD8	RNF6_EGR3	MYBBP1A_OXA1L	SP3_CNOT9
BIRC3_PIK3R2	BAZ1B_DHX33	NKRF_CDK8	SERTAD2_RASAL2	PHLDB2_EGFR
NFIL3_EGFR	SMARCD3_ADGRA2	CCNT2_FBXO11	CALCOCO1_OIP5	CDYL_PPIL1
DCP1A_PTPN23	VIL1_A1CF	TTF1_FAM49B	KAT5_CDK2AP2	ERCC6_GSK3B
NFAT5_GPATCH8	BRCA1_PRPF40A	NID1_SLC35A3	ENAH_PRKACA	TFE3_STX4
JUND_MRPL34	ITGB5_CCDC22	EGFR_TBC1D2	ECD_CAP1	BRCA1_PRPF40A
ZNF226_SSR2	MED1_PTPN11	CCNT1_DCP2	PIAS3_SHC1	SQOR_RAB10
S100A1_EGFR	S100A1_HLA.DMB	FOXO1_KLF5	S100A13_EDF1	MAML1_RPRD2
SMARCD3_TMEM59L	ETV6_LHFPL5	AKR1C1_UGDH	CAV1_PTPN14	SREBF2_ARHGEF7
TFDP1_SLC7A1	BARD1_NR2C2AP	HSF4_STX4	OBSL1_CNIH2	GTF2H1_VPS26A
SP2_GRB2	HEG1_EXT1	FAM172A_VPS13B	ECSIT_OXA1L	TRIP13_PPIL1
MYBL2_TRIP13	MED15_AMOTL1	ASB6_ZNF510	TSG101_PIGP	MEF2D_PTPN23
MED1_SPOP	TFE3_STX4	CBX4_RAI1	SP3_SHLD2	DNAJA4_GRK2
KLF3_VPS4B	XBP1_IRF2BP2	CNOT8_DCP2	NFIL3_GAREM1	CLPB_PC
ELK4_CFL1	ELF2_GAB1	NFAT5_ATG14	STAT3_EFR3A	NFKB1_TRAF3
TIMP2_TRIT1	COL7A1_MMP2	ZNF354A_ZNF510	RELA_MARCH5	ATF6_SSR1
PTK7_COA4	PLIN2_QPRT	ESRRA_GRK2	BCAM_TBC1D10C	PSMD9_FDX2
TMEM54_ERBB3	NKRF_TRIM27	ZNF281_XPR1	TEAD1_PTPN14	PPL_MARK2
VASN_LTBP3	IRF7_SIPA1	CFB_VARS2	CREB3_FAM3A	SDC1_EGFR
AATF_TBC1D10C	AMOTL2_SPIN1	ZFP36_TEAD3	SRF_ACTG1	FSTL1_SPIN1
MED20_PPIL1	SCG2_UNC13A	NKRF_CNOT1	HMGB2_POLD4	PDGFC_PTPN14
GTF3C2_CNOT1	MEF2D_PTPN23	GATAD2A_PTPN23	CUX1_VPS50	TFE3_UXT
CLPB_RAB3A	PBX2_UXT	TAX1BP3_CFL1	APP_LTBP3	RRN3_ZCCHC14
RTL8C_ABHD8	RXRB_STRIP1	COL9A3_EGR3	MEF2A_EFR3A	MYBL2_ACTB
FLNC_VAV3	AXL_ITGB1	BAZ1B_DHX29	ELK3_HGS	MTA1_SARS2
NOTCH3_PALM3	NR2C1_LEMD3	PTK7_NOTCH3	KDM4A_TGIF1	APLP1_TBC1D10C
ANKRA2_MYBL2	PIAS2_SLC41A1	KDM5A_ARHGEF7	MED23_FGFR1OP	TFAM_PRPF40A
GABPB1_MYBL2	SP2_GRB2	KLF3_KLF5	KEAP1_MRPL34	ILF3_POLD4
NFIX_PRKACA	AIF1L_ADAP2	E2F2_ADGRL1	TMEM98_FAM3A	GPN1_RAB10
REXO4_RAB35	DIP2A_VPS26C	HIVEP1_TEAD3	CREM_ASNA1	TIMP2_ITGB1
LIF_POLR3B	NFIL3_EGFR	TRIM66_NEK8	PMEPA1_POLD4	PERP_SNX32
VIL1_A1CF	GTF2H4_HLA.DMB	RCAN1_RHOJ	KIFC3_KIRREL1	DCP1A_PTPN23
HDAC2_CDK8	RXRB_TRIM27	TCF7L2_GAK	ZNF217_CPAMD8	AMOTL2_SPIN1
PSMD9_FDX2	LRCH4_SMURF1	ZDHHC13_VPS4B	POLD3_FAM86C1	E2F6_CNOT9
TIMP2_ITGB1	ZNF394_PUS7	PLAG1_PIK3CA	TAF4_MYBL2	GABPB1_MYBL2
CD68_POLD4	SMARCA2_NSMCE1	DBP_ATP6V1B1	LLGL2_ERBB3	JUP_MARK2
CCNT1_KMT2D	TEAD1_CORO1C	TAF15_CNOT1	TMF1_BIRC6	ARNT_RPRD2
MBTPS1_ADAM10	ANKHD1_RAD50	HDAC11_PTPN23	SLC16A3_CD151	GATAD2A_PRKACA
CREB3_SARS2	UBTF_RAD51D	ETV3_ARHGEF7	CREBBP_KDM2A	UBA52_FDX2
BTAF1_STXBP3	PGRMC2_UGCG	REL_KDM2A	ASCC1_TGIF1	NFATC3_ZCCHC14
TMC6_TRAF4	RXRA_EDF1	GPX8_JKAMP	COPS2_SHLD2	ELK3_HGS
GTF3C1_RAB3A	RUVBL1_HAUS7	RBM47_SLC35A3	TFDP2_SLC33A1	NR2C1_SARS2
BTAF1_RBM6	RBBP7_UXT	CLDN4_MAPK13	RREB1_VPS52	BRCA1_LIG3
TGM2_ITGB1	ZKSCAN1_MST1	SOX15_ZC4H2	MYOF_POLD4	CBFB_ZCCHC14
HSPG2_CD151	ZNF81_UXT	VIL1_CYP17A1	NFKBIA_JUNB	GPX8_DHX29
ELL_DDA1	CREBL2_PYROXD1	TMEM98_STX4	ZNF143_PTPN11	TPM1_PICALM
RFXANK_DDA1	KAT2B_VPS26C	FOXO4_ATP6V1B1	MYBL2_TUBB4B	ZNF117_CLPB
SDC1_FLII	EDF1_CCDC22	NREP_SSR2	ASB6_FAM129B	UBE2K_RNF121
GATAD2A_NMT1	TRIP13_ACTB	TAF9B_DHX29	MNT_TBC1D10C	SMARCD2_TFAP4
RREB1_CORO1B	ZKSCAN3_TRIM27	ZBTB7A_GRK2	GNG12_CAP1	NFIB_RIC1
GATAD2A_PRKACA	MYBL2_HAUS7	CPT1C_ADGRL1	CREB3_SLC35A2	HSPG2_CD151
PGRMC2_PICALM	CDKN2D_FDX2	NOTCH1_VAV3	CST3_CD151	CTSV_MYBL2
NFATC3_GRB2	PLA2G16_PTPMT1	BAZ2A_GPATCH8	HSBP1_OST4	ZNF81_UXT
S100A13_FDX2	PBX2_TEAD3	TAF11_MYBL2	GLIPR1_CFL1	PGRMC2_PICALM
ELK4_ZNF658	FOXO4_PLXNB1	ERBB3_GAREM1	ATF6_KLHL12	BCAM_PCNX3
BACH1_PICALM	NRIP1_GAREM1	NR2C2_PTPN23	CTNNB1_PTPN23	BAMBI_SOCS6
IRF2_VPS4B	IGFBP3_ZNF485	FOSL2_ITGA3	ESRRA_COA4	RNF25_DDA1
CORO1A_FBXO41	TCF20_ADGRL1	RELA_CORO1B	LRCH4_GRK2	AFF4_PICALM
RXRA_PLCB3	UCP2_SLC39A14	EPS8L1_NOTCH3	PHLDB2_TFG	ELF2_GAB1
CEP290_RAD50	ANKRD36_PYROXD1	STAP2_TEAD3	MICAL2_CAP1	ATF7_RABIF
S100A6_KCNN1	S100A1_EGFR	ANKZF1_GAK	ARID3A_SNAP23	TMEM54_ERBB3
MYBL2_FAM49B	BRCA1_PUS7	ESRRA_TRAF4	BTAF1_FUBP1	TAF11_VPS52
ATRX_RBM6	PSMC3_HIST1H2BJ	TEAD3_VGLL1	RYBP_PSMD6	AXL_ITGB1
TFDP1_ZDHHC20	ZNF236_MIB1	ADGRG6_TRAF2	LRRFIP1_CDC42EP2	SP2_GRB2
ZBTB25_DDA1	MTF2_NSMCE1	SCARA3_SPIN1	NQO1_CISD3	KDM5A_EFR3A
ZBTB7A_GAK	BRCA1_LIG3	MEF2A_PIK3CA	TAF4B_MYC	FGFR1_HSPA13
ATP2A3_UCP2	TAF11_TEAD3	MBTPS2_CLTC	HSBP1_MIEN1	VASN_LTBP3
SRCAP_PCNX3	SDC4_SLC35A2	SKIL_EFR3A	TARBP1_TBC1D10C	ELK4_CFL1
KLF13_TACC3	FAM20C_TRIT1	ZKSCAN3_LRRC37B	CRIM1_ITGA3	GABPB1_BCAS2
AXL_ITGB1	GULP1_SIPA1	NOTCH2_TRAF3	ZNF593_FDX2	SUB1_CCNC
FSCN1_ERBB3	REL_GRHL1	NCOA1_FBXO11	SUPT4H1_EDF1	SERTAD3_ERBB2
JAG1_CDK2AP2	TFAM_PRPF40A	PRDM2_HTT	YWHAH_ACTG1	PGRMC2_TMEM165
ANKRA2_CCDC130	PHB_HAUS7	NPAS1_GLUD2	GTF3C3_KLHL12	MYBL2_FAM49B
LMNA_GIPC1	ZFP36_DHX33	GALNT3_GRHL2	HLA.B_ITGA3	TAF5_SNRNP40
DCP1A_RBM6	RCAN1_BIRC2	TAF4_UPF1	SLC16A3_FAM129B	S100A1_EGFR
FAM172A_C2orf42	CENPJ_XRCC2	KLF3_GAREM1	SNAI1_ZNF219	ANKRA2_MYBL2
EHD2_PIK3CA	FBXW7_NSD1	LLGL2_TMC4	PTGES2_CCDC12	TAF5L_PPP1R15B
MED16_PIK3R2	ZBTB25_UBE2N	S100A1_GLUD2	TFE3_STX4	NFIL3_EGFR
SEPT5_CNIH2	MTA1_SLC35A2	CXXC1_VARS2	SUPT3H_PPIL1	CBFA2T2_ARHGEF7
MSL3_MARCH5	DCP1A_PTPN23	MYLK_ILDR2	CREBBP_RPRD2	ELF1_ARHGEF7
ZNF277_ANKMY2	ELF1_ARHGEF7	TULP4_ARHGEF7	ZHX3_PTPN11	RNF14_COPS4
UBE2K_RNF121	ATF6_SSR1	TTF1_TRAF2	BTAF1_CFL1	BTAF1_STXBP3
CBX2_PICALM	NFATC3_GRB2	NFKB2_ITGB1	TAF1B_PPP2R3C	BARD1_SNRNP40
PA2G4_YJU2	GTF3C2_CNOT1	NR4A1_ERBB3	TIMP1_ATP6AP2	SNW1_SF3B2
ANKRD49_ANKMY2	CIITA_HLA.DMB	POLR2I_MYBL2	DEK_FAM49B	HSF1_GSK3B
APOE_NEU1	GTF2IRD1_SPIN1	BRF1_HIST1H2AM	TFAP2A_VAV3	ZNF165_CST6
SQOR_RAB10	ZFP91_NSD1	MAP1B_HSPA13	ELK1_SLC35A2	SERPINB1_CNIH2
AKR1C1_UGDH	CIAO1_TRIM27	ANKRD26_PIK3CA	KAT5_MARK2	NFATC3_GRB2
DDR1_PCNX3	EHD2_PIK3CA	NCOA1_VPS13B	SUV39H2_OIP5	IGFBP3_F3
SCML1_PPM1J	CCNT1_LEMD3	VASN_ATP6AP1	BIRC3_TRAF2	RARG_ERBB2
SIN3B_MAN2B1	MED13_NSD1	CRTC1_DAND5	FAM129B_CD151	KLF3_VPS4B
ZNF189_GPATCH8	ZBTB38_MCL1	CYR61_UGCG	RBL1_RPP30	FLNC_VAV3
CALCOCO1_TACC3	SREBF2_ARHGEF7	ZNF236_LRRC37B	LLGL2_FAM83H	TAF15_CNOT1
POLR3D_SSR2	CTNNB1_CAP1	MNT_LRRC37B	GPX8_ITGB1	HDAC4_ZCCHC14
MEF2A_IQGAP1	MSRB2_UXT	ZEB1_SHC1	BLZF1_VPS50	PROM2_ELMO3
BAMBI_TRIT1	PSMC5_CENPO	MISP_CDH1	RAI14_PTPN11	EHD2_PIK3CA
ARID4A_BIRC6	PHLDB2_EGFR	BCORL1_EPOP	ESRP2_ERBB3	CDYL_FKBPL
CCNT2_FBXO11	TAF1B_CENPO	LAMB2_PLXDC1	KANK2_ASNA1	FOXO4_GAB1
SIRT1_LRRC37B	TFE3_UXT	SMARCD3_LRRC37B	SERPINB6_CD151	MAX_ATG14
RARG_ERBB2	CARM1_HNRNPM	SPEN_GRK2	MTA1_SLC35A2	ZNF226_SSR2
IFIT1_N4BP1	PGRMC2_TMEM165	ZEB1_ERBB3	SF1_ARIH1	PIAS3_CNIH2
RBPMS_UGDH	DR1_STRIP1	THRA_DOK1	SMAD5_DHX29	SYTL2_MLEC
TFAM_PTPN11	NFKBIB_ALAS1	TEAD3_MARCH5	VIL1_PTPRS	SP3_STXBP3
YY1_ZRSR2	CIR1_TRIM28	LPXN_RHOJ	GPN1_RAB10	SP2_CBX1
TAX1BP3_CFL1	NCOA1_BIRC6	RREB1_UPF1	CBX2_POLD4	ELK4_ZNF658
SATB2_DOK1	IGFBP7_TMEM165	NOTCH3_ERBB2	ADGRG1_KCNN1	RCAN1_BIRC2
SERTAD3_ERBB2	MLX_TEN1	TAF4B_TRAF3	VIL1_ACY3	FOXO4_TSG101
BRCA2_TACC3	MEF2D_SSR2	ECD_SHC1	ASH1L_VPS13B	SEPT5_CNIH2
ARID3A_EPOP	ARID3A_QPRT	GFI1_RDH11	ZNF277_VPS50	ELL_DDA1
ESRRA_GAK	TAF6L_RBBP4	IKZF2_VPS4B	TFDP1_TUBB4B	ANKRD46_POLR3B
BCL3_FAM3A	MED12_STRIP1	MUC20_TMC4	HMG20A_ADAM10	ANKRA2_CCDC130
MLX_GRB2	ZNF202_ZNF485	GFI1_SLC35A3	MTA2_GRK2	HTT_ZCCHC14
ZFP91_N4BP1	MBTPS1_TM9SF2	MAPK13_GRK2	RUVBL1_MYBL2	BACH1_PICALM
CCNE1_SARS2	ZNF226_SSR2	AHCTF1_PTPN11	KAT5_KDM2A	PBXIP1_SOX4
ZFP36_TEAD3	LITAF_SLC35A2	SKIL_PIK3CA	LRRFIP1_CD151	FLNC_UAP1
EP300_ARHGEF7	NR1D2_PIK3CA	ARHGAP30_ATP6V1B1	ANKRD26_EPC1	DCAF6_PTPN14
MITF_UGCG	TMEM54_ERBB3	NCOA1_ARHGEF7	ZNF217_NOTCH3	SRCAP_PCNX3
RAB13_SSR2	SUPT16H_DHX33	0	HDAC5_RTN2	TRIM32_SPIN1
PXDN_ADAMTS10	TRIM32_SPIN1	0	APLP1_CNIH2	RAB13_SSR2
HBP1_C2orf42	SUPT4H1_TEN1	0	BRCA2_ZDHHC20	TFE3_CD151
YY1_FAM49B	HDAC4_EIF4E2	0	AHNAK2_ITGA3	TRIM27_VPS52
EPDR1_CLTC	REXO4_RAB35	0	ITGA2_EGFR	CORO1A_FBXO41
FOXO4_GAB1	SUV39H2_CENPO	0	SNAPC4_ITFG1	RBM14_SNRPA
SATB1_FBXO41	ANXA6_DIP2C	0	DAXX_CCDC12	THBS1_F3
HCFC2_PRKACA	SMARCC2_RBBP4	0	EPDR1_NPC1	ZBTB25_DDA1
SERTAD3_TEAD3	SERTAD3_ERBB2	0	TRIP13_ACTB	POLR3D_SSR2
TRIM32_SPIN1	LITAF_VBP1	0	COPS5_RPP30	TAF4B_TXLNG
TFEB_KLC4	TRIP4_MORC3	0	MAML1_RPRD2	NCOA1_BIRC6
APLP1_PRKACA	TTF2_STRIP1	0	ESRP2_KDM2A	TCERG1_METAP1
SKIL_SPIN1	BTG1_HAUS8	0	ANKRD49_FAM3A	SOX12_ZDHHC20
KAT5_GRK2	FCGRT_MST1	0	GPX3_ZNF660	TAX1BP3_CFL1
GATAD2A_PTPN23	ARHGDIB_LONP1	0	PBXIP1_ATP6AP2	ZNF131_SPIN1
MED7_RAD50	ZNF180_NSMCE1	0	MATN2_GRK2	NFAT5_SHC1
IRF9_FAM3A	ZBTB25_RAB35	0	RXRA_EDF1	TAF11_TEAD3
FOXO1_KLF5	ANKRA2_ANKRD49	0	MED1_PTPN11	NFKBIB_TGIF1
JUND_GRB2	THRA_IRF2BP2	0	ZBTB7A_KLF2	ZNF281_RIC1
ZNF202_TRIT1	RAB13_SSR2	0	PSMD10_BCAS2	ILF3_POGLUT1
TEAD1_PICALM	GABPA_MIB1	0	ELF2_GAB1	DNAJA4_KDM2A
RBM47_UGDH	STAT5B_ARHGEF7	0	SREBF2_ARHGEF7	IRF2_VPS4B
ESRRA_GRK2	CBFA2T2_ARHGEF7	0	CTSV_MYBL2	ATP2A3_RASD1
PBX2_GPATCH8	E2F2_NR2C2AP	0	GABPA_TRMT10A	PREB_RABIF
EED_COA4	SUV39H2_NR2C2AP	0	E4F1_VPS52	TNFRSF21_GAREM1
PIAS4_PRKACA	HDAC6_CCDC22	0	MSL3_RPP30	CAND1_POLR3B
RELA_CORO1B	DCP1A_SCAP	0	ASPH_ITGB1	TFAM_PTPN11
TGIF1_CDK2AP2	NFKB1_RAB35	0	ZNF41_ATP6AP2	PLAGL2_SAMD4B
CBX2_UGCG	TIMP3_AMOTL1	0	DDIT3_CFL1	HDAC6_TMEM50B
CBX4_RAI1	MYBL1_CENPO	0	JARID2_GSK3B	RNF2_TRAF3
NFKBIE_TRNAU1AP	CIR1_ANKRD49	0	PGRMC2_UGCG	SATB1_FBXO41
KLF13_SLC7A1	IKZF2_SLC39A14	0	ARNT_KLHL12	ESRRA_GRK2
MYBL2_TACC3	CEBPB_UBE2N	0	SDC1_EGFR	RUVBL1_SNRNP40
CAND1_POLR3B	PSMD9_FDX2	0	ELF1_TMEM179B	FSCN1_ERBB3
PHF1_ABHD8	FERMT2_CHST3	0	TAF5_OIP5	SKIL_ZDHHC20
RBL2_PIK3CA	MITF_UGCG	0	MED1_SPOP	MED16_ACTB
NKRF_CNOT1	MYBL2_SSSCA1	0	SOX9_IRF2BP2	TGM2_ITGB1
ZNF226_ATM	NCOA6_TEAD3	0	ZFP36L2_IRF2BP2	ELK4_METAP1
BAZ2A_GPATCH8	ZNHIT3_PTPMT1	0	RNF25_ASNA1	ATF6_HSPA13
ZNF354A_ZNF658	ZNF174_TMEM135	0	CCNT1_BIRC6	EP300_ARHGEF7
CPT1C_PALM3	ZNF202_TRIT1	0	MED27_SNRNP40	HCFC2_COPS4
ZNF354A_ZNF510	ETV4_SPIN1	0	XBP1_RAB6A	MAFK_POLD4
FOSL2_ITGA3	GLIPR1_CAP1	0	MLX_KCTD3	DBP_ADGRL1
ZDHHC13_VPS4B	EPDR1_RAD51D	0	TRIP13_WDR4	ETV4_SPIN1
MBTPS2_CLTC	C1S_HECW1	0	PGRMC2_PICALM	GSN_TXLNG
EED_NARS2	CALCOCO1_STX4	0	SMAD3_ARIH1	MBTPS2_CLTC
ASB8_SPOP	SUPT6H_MFSD5	0	RFXANK_PRKACA	HCFC2_PRKACA
BCL10_TRNAU1AP	FOXJ3_CAP1	0	ANKRD6_AP5B1	TMF1_PTPN23
SV2A_TMEM59L	TMEM139_QPRT	0	SP1_FUBP1	MAFG_RAB10
TCF7L2_GAK	MAFF_UGCG	0	ANKRA2_SLC33A1	COPS2_DHX29
PRDM10_ZDHHC20	POLR3K_NR2C2AP	0	BTG2_KLHL12	APLP1_PRKACA
MAFK_POLD4	BRCA2_RAD50	0	UBN1_PMM2	SIX5_PTPN14
HIC1_MRGPRF	TMEM139_PLXNB1	0	MLLT1_HNRNPM	TEF_RXRA
SCARA3_SPIN1	FOXO4_GAB1	0	MEF2D_PTPN23	GTF2A1_RAB2B
GTF2A1_C2orf42	SCMH1_RBBP4	0	F3_CST6	DCP1A_MLEC
SPEN_GRK2	GABPB1_SSSCA1	0	SP2_GRB2	ZNF117_ZNF658
POLR2I_MYBL2	RREB1_CORO1B	0	NOTCH3_CPAMD8	CBX4_RAI1
TARBP1_SARS2	CD82_SLC35A2	0	CDKN2D_FDX2	KIF1A_TBX10
NFAT5_ATG14	HDAC7_TEAD3	0	SUB1_CCNC	NR2C2_PTPN23
RNF6_IQGAP1	TGM2_ITGB1	0	NFIB_RIC1	DMTF1_SNX32
CARM1_SNRPA	FSCN1_ERBB3	0	DIP2A_COA4	TEAD1_PICALM
COL9A3_EGR3	RAB32_SNX3	0	RBL1_PPP2R3C	RFX2_CBX1
PLAG1_PIK3CA	IKZF2_TULP1	0	SUPT4H1_OST4	SIX5_TGIF1
TMF1_PTPN23	TMF1_PTPN23	0	CARM1_HNRNPM	XBP1_EDF1
PXDC1_GTPBP3	GABPA_PHF14	0	HDAC6_ATP6AP2	THRAP3_CNOT9
SV2A_DOK1	SAP30BP_NMT1	0	RNF19A_EFR3A	ATF7_POLR3B
GABPA_ZDHHC20	EPDR1_MFSD5	0	GTF2F1_NMT1	ABT1_FKBPL
LDB1_PIK3R2	RFTN1_UGCG	0	AXL_ITGB1	SRCAP_MARK2
CREBBP_FBXO11	HEXIM1_MFSD5	0	MBD2_NPC1	ZMIZ2_STX4
NR2C2_PTPN23	JUND_GRB2	0	CTCF_RPRD2	BCLAF1_CNOT9
TAF6L_PCNX3	RBL1_XRCC2	0	XBP1_IRF2BP2	NFKBIE_TRAF2
ASB6_ZNF510	MXD3_MVB12A	0	STAT5B_TAOK1	YY1_FAM49B
CCDC9B_GIPC1	PRXL2A_QPRT	0	IRF1_JUNB	SMARCA5_METAP1
AHNAK2_STX4	DEK_CKAP2L	0	ATF6_SSR1	RBL2_PIK3CA
TRIM66_ZNF658	CLOCK_RAD50	0	ILF3_POLD4	JUND_GRB2
APLP1_RAB3A	SCARA3_SPIN1	0	CDYL_PPIL1	CDKN2D_DDA1
CAND2_CNIH2	MYBL2_TRIP13	0	FBLN1_NOTCH3	ZNF33B_RAB7A
VIM_ANKRD49	CYFIP2_ADAP2	0	PDGFC_PTPN14	POU2F1_RPRD2
SYTL2_POLD4	VAMP8_ADGRA2	0	CBFA2T2_COA4	MITF_UGCG
MAML1_SPIN1	TSC22D1_IRF2BP2	0	DNAJA4_GRK2	NFIC_ACTB
NKRF_CDK8	MAX_HIST1H2BJ	0	MYBL2_FAM49B	KLF9_EGR3
BCL6_LTBP3	UBTF_HNRNPM	0	MAFK_LTBP3	SP3_STAG2
PLS3_ANLN	PREB_GRB2	0	ELK1_XCL1	HNRNPD_CNOT9
TXNIP_TRIP13	NKRF_NR2C2AP	0	NRIP1_GAREM1	EED_NARS2
CPT1C_KCNN1	ARID4A_BIRC6	0	MED20_PPIL1	TSC22D1_IRF2BP2
OBSL1_PCGF2	ZNF148_NSD1	0	ARID4A_STXBP3	PRDM10_ZDHHC20
FGFR4_ERBB3	ZNF263_CXorf56	0	E2F2_OIP5	GABPA_ZDHHC20
CYR61_UGCG	CREG1_VAV3	0	RUVBL1_SNRNP40	FAM129B_EDF1
UNC13D_FLII	SKIL_SPIN1	0	PCOLCE_OST4	NFAT5_ATG14
ZNF236_GPATCH8	AHCTF1_MCL1	0	ELK4_CFL1	FGFR1_CBX1
ATF6_FBXO11	FAM172A_VPS13B	0	ERCC6_GSK3B	BRCA2_VPS52
ETV6_IQGAP1	MED7_RAD50	0	DCBLD2_HGS	SKIL_TAOK1
RELA_PLCB3	RELA_PTPN23	0	CENPJ_CHEK2	ZNF354A_ZNF658
RRN3_BIRC6	DBP_ADGRL1	0	KIRREL1_PTPN14	SMARCC1_TXLNG
TEAD3_MARCH5	RELB_ALAS1	0	KHDRBS1_PRKACA	RRN3_TXLNG
ZKSCAN3_LRRC37B	CCNH_MRPL34	0	BTAF1_MARCH5	RNF6_IQGAP1
SIX5_ADAMTS10	EP300_ARHGEF7	0	DDR2_SHOX2	BLZF1_DHX29
YEATS4_SARS2	PLAG1_HSD17B10	0	PHLDB2_EGFR	ASCC1_VPS26A
SEPT5_KCNN1	PIAS1_SPTBN5	0	UBTF_HNRNPM	ZDHHC13_VPS4B
NCOA1_FBXO11	IRF2BP1_GRB2	0	TFAP4_RPRD2	SPEN_GRK2
EMILIN1_CD248	ANKRD6_ADAP2	0	RXRA_GRK2	SCARA3_SPIN1
CPT1C_TMEM59L	ARID3A_LIG3	0	CKB_VGLL1	VIM_ANKRD49
FADS2_ADAMTS10	NKRF_CDK8	0	SIRPA_KIRREL1	BLZF1_UBA6
BCORL1_EPOP	SERPINF1_ADGRA2	0	JUND_MRPL34	YBX1_CLPB
RREB1_KMT2D	HIVEP1_TEAD3	0	SQOR_RAB10	COL6A3_FAM83H
SYTL2_CD151	ELF2_MIB1	0	JUP_MARK2	EPHA2_ITGA3
CBL_PICALM	KIF1A_TBX10	0	INVS_NMT1	GATAD2A_PTPN23
ESRRA_NUDT8	GATAD2A_PTPN23	0	MSRB2_RAB6A	RREB1_MARK2
MEF2A_PIK3CA	BRCA2_HAUS8	0	TAF5_SNRNP40	ZNF143_SF3B2
KEAP1_ECSIT	TAF5_HAUS8	0	THRAP3_CLTC	CARM1_SNRPA
TAF4_GTPBP3	RBL2_PIK3CA	0	ATF6_SHC1	CPT1C_KCNN1
SIN3B_GPATCH8	LRP1_SLC39A14	0	SERTAD3_ERBB2	PLAG1_PIK3CA
ZNF236_ZNF658	E2F2_ADGRL1	0	FLNC_VAV3	E2F2_ADGRL1
NR4A1_ERBB3	CBX2_UGCG	0	LAMB2_ERBB2	SATB2_ZCCHC14
ELL3_PPM1J	COL6A3_FAM83H	0	CEBPB_JUNB	RXRA_KDM2A
SCRN1_PIK3CA	GTF2H4_LIG3	0	NAB1_FUBP1	NR3C1_CDK8
CAND2_PALM3	LRCH4_CORO1B	0	SEPT5_CNIH2	BAZ1B_DHX29
HCFC1_KCNN1	HMG20B_PTPN23	0	SERPINB1_CNIH2	SOX15_XCL1
ATP2A3_TBX10	ZNF41_CCDC22	0	S100A13_OST4	MSRB3_TFAP4
HDAC7_MARCH5	KDM5A_ARHGEF7	0	TFAM_PTPN11	EAF2_TRAF2
ITGA2_B3GNT5	BRCA1_CENPO	0	FOSB_KLF2	GSDME_EPC1
HIVEP3_EGR3	TAF5_ITGA3	0	ELF1_ARHGEF7	SERTAD2_SHC1
PLAG1_LTBP3	POU2F1_LEMD3	0	HDAC7_TEAD3	GTF2IRD1_SOX4
CLDN1_RAB3A	IKZF2_ADGRF1	0	NFATC3_GRB2	CAND2_CNIH2
AFF4_VPS13B	COL9A3_EGR3	0	GABPB1_BCAS2	SERPINF1_ITGA3
RREB1_UPF1	PPIC_TMEM165	0	NFKB1_GSK3B	POLR2I_MYBL2
CEP290_ATM	NR2C2_PTPN23	0	THBS1_F3	REL_KDM2A
CRTC1_DAND5	TP53BP1_MBD5	0	THRA_IRF2BP2	COL9A3_EGR3
STAT3_PICALM	FOXJ3_TRIT1	0	TMEM54_ERBB3	ZBTB7A_GRK2
SYTL2_PICALM	LZTR1_ERBB2	0	AFF4_PICALM	RRN3_BIRC6
TAF4_UPF1	TP53BP1_VPS13B	0	BCLAF1_FGFR1OP	TRIP4_IQGAP1
KIF1A_TMEM59L	ZMIZ2_STX4	0	CBX2_PICALM	RERE_SOX4
BCORL1_PALM3	C1D_TRIAP1	0	TGIF1_CDK2AP2	RBM47_SLC35A3
DIP2A_GTPBP3	HBP1_MBD5	0	MED15_RASAL2	NKRF_CNOT1
E2F2_KCNN1	EMILIN1_ADGRA2	0	FGFR1_HSPA13	SEPT5_KCNN1
RXRB_RBM6	PTTG1_VBP1	0	ZNF81_UXT	E2F4_AAGAB
NR3C1_CDK8	TXNIP_TRIP13	0	TAF11_TEAD3	BCL6_LTBP3
RNF4_RAB35	MUC1_CORO1C	0	MBTPS2_HSPA13	TAF1C_PCNX3
MUC20_TMC4	HDAC5_IRF2BP2	0	CYBRD1_PIK3CA	FRMD6_UAP1
VIL1_ZNF658	ELL2_MCL1	0	ZNF33B_ACTB	TEAD3_VGLL1
TAF15_CNOT1	BAZ1B_DHX29	0	RREB1_MYC	C1R_TXLNG
GATAD2A_RAB3A	MLX_LIG3	0	RAB13_SSR2	NKRF_CDK8
NOTCH3_ERBB2	CREB3_STX4	0	BCL3_FAM3A	HDAC7_MARCH5
NFKB2_ITGB1	ATF7_RAD51D	0	S100A1_EGFR	PPIC_TMEM165
ZNF236_LRRC37B	ETV3_ARHGEF7	0	RBM14_WDR4	ATP2A3_TBX10
ZEB1_ERBB3	YEATS4_UBE2N	0	PRSS23_PICALM	RFX1_RPRD2
COL18A1_FAM111B	FGFR4_ERBB3	0	BRCA1_LIG3	DNAJB6_CAP1
MITF_NEU1	CD82_RPN1	0	DDR2_SPINT2	RARG_RXRA
MNT_RAI1	PTK7_SPIN1	0	ANKRA2_MYBL2	GALNT3_GRHL2
MAFG_UGDH	SP1_GAB1	0	RARG_ERBB2	GTF3C5_EDF1
ADNP_CNIH2	NFKBIB_RPN1	0	TPM1_PICALM	THRA_ZCCHC14
TAF5_CNOT1	ITGA2_B3GNT5	0	SERINC2_MAGI2	NFIL3_NPC1
HCFC2_SPOP	ZNF282_STRIP1	0	DEK_OIP5	MAP1B_HSPA13
BRCA2_ANLN	HDAC11_PTPN23	0	CD82_SLC35A2	ZFP36_TEAD3
PHLDB2_UGCG	SERPINF1_ITGA3	0	HIRA_HNRNPM	NFAT5_BIRC6
BMI1_PTPN11	ATF1_ALG13	0	CREB1_ARIH1	EMILIN1_CD248
SEMA3B_ERBB3	LRRFIP1_CD2AP	0	VASN_LTBP3	ANKRD26_PIK3CA
CRIM1_ITGB1	TEAD3_VGLL1	0	PPL_MARK2	GTF2IRD1_ZCCHC14
NRIP2_GTPBP3	CLPB_SSSCA1	0	CBFA2T2_ARHGEF7	BTAF1_UBA6
FHL1_ERBB3	CYR61_UGCG	0	KLF9_MAGI2	MEF2A_PIK3CA
0	RCAN1_VPS26C	0	SP1_RPRD2	SYTL2_PICALM
0	RNF19A_SLC35B3	0	PGRMC2_TMEM165	GNAI1_ERBB2
0	PLAG1_PIK3CA	0	S100A13_FDX2	NRIP2_SNX32
0	TAF15_CNOT1	0	BACH1_PICALM	E2F2_KCNN1
0	BLZF1_MCL1	0	BTAF1_STXBP3	TAF4B_TFAP4
0	BLZF1_CKAP2L	0	PIAS2_TIMM17A	SKIL_EFR3A
0	ATRX_MIB1	0	POLR3K_DCPS	ZFP36_SLC35A3
0	ZNF37A_UNC13A	0	ANKRA2_CCDC130	GTF2A1_PTPN11
0	VASN_SLC35A2	0	KRT17_JUNB	TRRAP_MLEC
0	BTAF1_MIB1	0	TFDP1_HNRNPM	ZNF132_SNX32
0	GTF2A1_LEMD3	0	DCP1A_PTPN23	CD109_SVIL
0	TES_NPAS4	0	HSF4_TUBB4B	KLF3_IRF2BP2
0	ATF1_RAB35	0	UBA52_FDX2	EDF1_UXT
0	KDELR3_SLC35B2	0	IRF2BP1_GRB2	NFKB2_ITGB1
0	FOXO4_MST1	0	TP53BP1_ARIH1	BRCA1_DHX29
0	TP53BP1_STRIP1	0	BARD1_SNRNP40	SCAND1_OST4
0	STAT5B_SSSCA1	0	HMBOX1_MCPH1	IKZF2_VGLL1
0	APLP1_UNC13A	0	MEF2A_IQGAP1	KAT5_GRK2
0	HMG20B_DIP2C	0	CREG1_GAREM1	ZBTB7A_RXRA
0	MAP1B_GLI2	0	TAX1BP3_CFL1	MYBL1_STX4
0	TFAM_UBE2N	0	TFDP1_ZDHHC20	TIMP3_SNAI2
0	CREM_MRPL34	0	SV2A_ZNF660	LAMB2_TXLNG
0	TUBB2B_NOTCH4	0	APOE_RTN2	RXRA_MARK2
0	CBFA2T2_VHL	0	NFAT5_RASAL2	BCAM_XCL1
0	PREB_SSR1	0	PROM2_ELMO3	MNT_RAI1
0	HCFC1_HNRNPM	0	HSF1_TRAF2	TEAD3_MARCH5
0	TRIP11_DHX29	0	NFKBIB_TGIF1	PML_ADAM10
0	CPT1C_ADGRL1	0	GABPA_WRB	CENPJ_ZDHHC20
0	RAD54L2_ARHGEF7	0	E2F2_CHEK2	FOXO1_GAREM1
0	ANKRD26_MIB1	0	FOXO4_GAB1	RAD54L2_ARHGEF7
0	KIRREL1_GLI2	0	SDC4_SLC35A2	PERP_KLF5
0	ATP2A3_TBX10	0	STAT5B_ARHGEF7	VIL1_ZNF658
0	GPN1_PFDN1	0	BRCA1_WDR4	TAF4_UPF1
0	MEF2A_PIK3CA	0	GABPB1_OIP5	PERP_FAM83H
0	GTF3A_TRIAP1	0	CIR1_ANKRD49	CYLD_UBA6
0	ASH1L_NSD1	0	POLR2I_CCDC12	TNFRSF21_ADAM10
0	NR3C1_CDK8	0	JAG1_CDK2AP2	JAG2_FAM83H
0	RRN3_BIRC6	0	DCP1A_SCAP	ZEB1_ERBB3
0	ERCC8_DHX33	0	ATP2A3_RAB3D	NOTCH3_ERBB2
0	GLIPR1_CORO1C	0	VCAN_ZNF219	SNW1_TRAF3
0	FOXO1_GAREM1	0	PLPP2_ZNF660	MICAL2_CD151
0	APLP1_HLA.DMB	0	EHD2_PIK3CA	MED23_SLC35A3
0	SERINC2_SLC35A2	0	DPYSL3_MAGI2	MISP_FAM83H
0	NFAT5_BIRC6	0	ZNF165_CST6	SEPT10_PTPN14
0	ATF5_LONP1	0	LRCH4_TIAF1	PMEL_RAB7A
0	NR4A1_ERBB3	0	HDAC2_CDK8	ADNP_CNIH2
0	NOTCH2_SLC41A1	0	SIX5_TGIF1	RBL1_DHX29
0	SUV39H2_DHX33	0	HDAC11_RAB6A	ZBTB7B_MARK2
0	TNFRSF21_GAREM1	0	ARID4A_BIRC6	SOX15_TP63
0	TEAD3_MARCH5	0	PREB_RABIF	MAFF_RAB7A
0	ZNF142_HMGXB3	0	TRIM27_VPS52	FHL1_ERBB3
0	PCBD1_MMP2	0	S100A6_KCNN1	MAPK13_GRK2
0	PATZ1_VHL	0	MATN2_ATP6AP2	SLC38A5_PCNX3
0	CAND2_NSMCE1	0	FOXJ3_FUBP1	TAF13_CAP1
0	ZEB1_ERBB3	0	ELL_GSK3B	RYBP_PTPN11
0	MYBL1_STX4	0	FOSL2_FAM129B	TEAD3_MARK2
0	BCORL1_MIB1	0	PIAS1_ARIH1	PPARA_MLEC
0	ZNF236_RAD51D	0	FLNC_UAP1	TULP4_RAI1
0	GALNT3_GRHL2	0	TP53BP1_VPS13B	IRF3_TGIF1
0	CTSS_TMEM165	0	PTK7_COA4	ZNF174_LIG3
0	TCF4_GLI2	0	SNAPC4_OST4	FGFR4_SARS2
0	SEPT5_ADGRA2	0	SP4_HSPA13	0
0	VIL1_AMOTL1	0	PIAS4_PRKACA	0
0	MTF1_CAP1	0	BTG2_TBC1D10C	0
0	TNFRSF21_SMURF1	0	YBX1_CLPB	0
0	RAB32_CORO1C	0	RBM47_UGDH	0
0	ZBTB38_ITGB1	0	ESRRA_GRK2	0
0	TNFRSF14_SLC35B2	0	SYTL2_MLEC	0
0	NOTCH3_ERBB2	0	ANKRD36_SLC35A2	0
0	ZNF148_CD2AP	0	ALCAM_ITGA3	0
0	PLAG1_MFSD5	0	ANKRA2_ANKRD49	0
0	NFE2L1_SLC39A14	0	CREG1_VAV3	0
0	KLF3_IRF2BP2	0	RNF14_ASNA1	0
0	SMARCE1_LIG3	0	KRT17_WRB	0
0	TGFB1I1_SNAI2	0	ZBTB38_IQGAP1	0
0	CCNH_PFDN1	0	NCOA6_TEAD3	0
0	BARD1_CENPO	0	HSBP1_MYC	0
0	MED23_BIRC6	0	FOXN2_ATM	0
0	NRIP1_CD2AP	0	MED27_TTI2	0
0	RNF6_ARHGEF7	0	COL6A1_KLF2	0
0	NCOA1_ARHGEF7	0	LITAF_SLC35A2	0
0	SUV39H2_PUS7	0	ATP1B1_PMM2	0
0	CRTC1_PTPN23	0	TNFRSF21_GAREM1	0
0	POU2F2_CKAP2L	0	HCFC1_HNRNPM	0
0	TRIM32_ARHGEF7	0	TTF1_FAM129B	0
0	0	0	GABPA_ZDHHC20	0
0	0	0	GATAD2A_PRKACA	0
0	0	0	ZNF81_SLC35A2	0
0	0	0	EFEMP2_ZNF660	0
0	0	0	ATP2A3_CPAMD8	0
0	0	0	NCOA1_BIRC6	0
0	0	0	MYBL1_RASAL2	0
0	0	0	EED_COA4	0
0	0	0	SEPT5_PTPRS	0
0	0	0	TFE3_CD151	0
0	0	0	CDYL_FKBPL	0
0	0	0	ILF3_POGLUT1	0
0	0	0	S100A16_ITGA3	0
0	0	0	MITF_UGCG	0
0	0	0	ZNF593_DCPS	0
0	0	0	FSCN1_ERBB3	0
0	0	0	NR1D2_PIK3CA	0
0	0	0	WWTR1_TFG	0
0	0	0	RNF14_TIMM17A	0
0	0	0	COL9A3_EGR3	0
0	0	0	TMF1_PTPN23	0
0	0	0	NFIL3_NPC1	0
0	0	0	RBM14_CLPB	0
0	0	0	BRF1_OXA1L	0
0	0	0	TFDP1_CFL1	0
0	0	0	MAFK_POLD4	0
0	0	0	ELL3_OIP5	0
0	0	0	HCFC2_PRKACA	0
0	0	0	ATF6_HSPA13	0
0	0	0	MBTPS2_CLTC	0
0	0	0	RFX2_OIP5	0
0	0	0	GATAD2A_NMT1	0
0	0	0	NOC2L_CLPB	0
0	0	0	COL12A1_ATP6AP2	0
0	0	0	IRF9_FAM3A	0
0	0	0	DCP1A_MLEC	0
0	0	0	NFIC_ACTB	0
0	0	0	KAT2B_PSMD6	0
0	0	0	PEX14_PTPN23	0
0	0	0	ZNF143_FAM49B	0
0	0	0	ARNT_RPRD2	0
0	0	0	MED12_RBM10	0
0	0	0	ANXA6_KLF5	0
0	0	0	COPS2_DHX29	0
0	0	0	TRIP4_ARIH1	0
0	0	0	CREM_MRPL34	0
0	0	0	PPP1R13L_ITGA3	0
0	0	0	TAF13_TIMM17A	0
0	0	0	AKR1C1_UGDH	0
0	0	0	EP300_ARHGEF7	0
0	0	0	SUB1_BCAS2	0
0	0	0	SRCAP_MARK2	0
0	0	0	MLX_GRB2	0
0	0	0	ASH1L_MARK2	0
0	0	0	FOXO1_KLF5	0
0	0	0	NOTCH2_PTPN14	0
0	0	0	NKRF_CDK8	0
0	0	0	MLX_LIG3	0
0	0	0	NFKBIE_TRAF2	0
0	0	0	TAF5_ITGA3	0
0	0	0	FAM172A_VPS13B	0
0	0	0	POU2F1_RPRD2	0
0	0	0	RBL1_FGFR1OP	0
0	0	0	IGFBP2_CDC42EP2	0
0	0	0	AHCTF1_TIMM17A	0
0	0	0	ZBTB7B_PMM2	0
0	0	0	CBX2_RBM10	0
0	0	0	KLF9_EGR3	0
0	0	0	GPRC5B_ADAM10	0
0	0	0	ZBTB7A_GRK2	0
0	0	0	E2F2_PPP5C	0
0	0	0	EPS8L1_NOTCH3	0
0	0	0	CREB3_STX4	0
0	0	0	NR3C1_CDK8	0
0	0	0	LOXL2_KIRREL1	0
0	0	0	HDAC4_MRPL34	0
0	0	0	E2F3_POLD4	0
0	0	0	ZBTB25_SLC33A1	0
0	0	0	POLR3K_CFL1	0
0	0	0	NCOA4_PMM2	0
0	0	0	ZNF148_TAOK1	0
0	0	0	ANKRD26_POGLUT1	0
0	0	0	HIVEP1_TEAD3	0
0	0	0	NFKB1_PMM2	0
0	0	0	PTK7_NOTCH3	0
0	0	0	NR2C2_PTPN23	0
0	0	0	PHB_HNRNPM	0
0	0	0	TIAL1_FUBP1	0
0	0	0	SCAND1_OST4	0
0	0	0	NOTCH3_RAB3D	0
0	0	0	BCOR_RBM10	0
0	0	0	HDAC7_MARCH5	0
0	0	0	COL6A3_GRIA3	0
0	0	0	YY1_FAM49B	0
0	0	0	CPT1C_KCNN1	0
0	0	0	ELL_UAP1	0
0	0	0	PBXIP1_TMEM179B	0
0	0	0	FAM129B_EDF1	0
0	0	0	RELA_PTPN23	0
0	0	0	ZNF226_ATM	0
0	0	0	NFIC_ANKRD49	0
0	0	0	CAV1_F3	0
0	0	0	ANKLE2_RASAL2	0
0	0	0	REXO4_RBM10	0
0	0	0	MYLK_KIRREL1	0
0	0	0	SEPT5_KCNN1	0
0	0	0	VIM_ANKRD49	0
0	0	0	RXRA_KDM2A	0
0	0	0	TCERG1_MIEN1	0
0	0	0	RREB1_MARK2	0
0	0	0	COL6A3_FAM83H	0
0	0	0	APLP1_PRKACA	0
0	0	0	PATZ1_CNIH2	0
0	0	0	FGFR4_ERBB3	0
0	0	0	KAT5_GRK2	0
0	0	0	GATAD2A_PTPN23	0
0	0	0	ABT1_FKBPL	0
0	0	0	PLAG1_PIK3CA	0
0	0	0	PGRMC2_ATP6AP2	0
0	0	0	RNF25_RABIF	0
0	0	0	SMARCE1_LIG3	0
0	0	0	XBP1_RAB3D	0
0	0	0	FOXO3_RAB6A	0
0	0	0	PRDM10_ZDHHC20	0
0	0	0	CALD1_GRK2	0
0	0	0	SERINC2_SLC35A2	0
0	0	0	VASN_SLC35A2	0
0	0	0	MFGE8_ELMO3	0
0	0	0	CORO1A_TGIF1	0
0	0	0	BLZF1_DHX29	0
0	0	0	RFX1_RPRD2	0
0	0	0	DNAJB6_CAP1	0
0	0	0	CASP8AP2_CNIH2	0
0	0	0	TBX19_CCDC130	0
0	0	0	ZBTB7A_FAM129B	0
0	0	0	HSF4_ELMO3	0
0	0	0	TBX19_RASAL2	0
0	0	0	SERPINF1_ITGA3	0
0	0	0	MAP1B_HSPA13	0
0	0	0	ASB8_SPOP	0
0	0	0	TEAD3_VGLL1	0
0	0	0	APLP1_WRB	0
0	0	0	GDF15_GAREM1	0
0	0	0	ASB1_CDC42EP2	0
0	0	0	CTSH_ACY3	0
0	0	0	MEF2A_PIK3CA	0
0	0	0	NFAT5_BIRC6	0
0	0	0	ETV3_ARHGEF7	0
0	0	0	INVS_TTI2	0
0	0	0	HDAC5_IRF2BP2	0
0	0	0	ZNF148_RASAL2	0
0	0	0	ZBTB7A_ARIH1	0
0	0	0	TTF1_TRAF2	0
0	0	0	GTF3C5_EDF1	0
0	0	0	REL_KDM2A	0
0	0	0	EPHA2_ITGA3	0
0	0	0	HCFC2_PTPN11	0
0	0	0	GALNT3_GRHL2	0
0	0	0	TFAP4_ATP6AP2	0
0	0	0	SMAD5_TAOK1	0
0	0	0	CST3_ATP6AP2	0
0	0	0	CLPB_DCPS	0
0	0	0	TEAD1_PICALM	0
0	0	0	C16orf45_CCNC	0
0	0	0	UBP1_HNRNPM	0
0	0	0	IFITM1_PTPN11	0
0	0	0	FOXN2_CHEK2	0
0	0	0	SP1_GAB1	0
0	0	0	MED12_LIG3	0
0	0	0	BCL6_LTBP3	0
0	0	0	TAF5_CHEK2	0
0	0	0	RXRA_MARK2	0
0	0	0	SYTL2_POLD4	0
0	0	0	CPNE7_TMEM179B	0
0	0	0	BAZ1B_DHX29	0
0	0	0	CRTC1_PRKACA	0
0	0	0	NCOA2_RPRD2	0
0	0	0	ATF7_SHLD2	0
0	0	0	H1F0_GRK2	0
0	0	0	OSTF1_FAM129B	0
0	0	0	TAF1A_FUBP1	0
0	0	0	PLS3_RASAL2	0
0	0	0	NFKB2_ITGB1	0
0	0	0	SPOCD1_HGS	0
0	0	0	GTF2A1_PTPN11	0
0	0	0	FOXO1_GAREM1	0
0	0	0	BARD1_RABIF	0
0	0	0	IKZF2_VGLL1	0
0	0	0	YAP1_RAB6A	0
0	0	0	CYR61_UGCG	0
0	0	0	SYTL2_CD151	0
0	0	0	TEAD3_MARCH5	0
0	0	0	HIVEP2_JUNB	0
0	0	0	NR4A1_ERBB3	0
0	0	0	E2F2_KCNN1	0
0	0	0	POLR3K_MRPL34	0
0	0	0	CST3_SLC35A2	0
0	0	0	ZBTB38_CAP1	0
0	0	0	F2R_KIRREL1	0
0	0	0	PLAUR_KLHL12	0
0	0	0	TMC6_ERBB3	0
0	0	0	NRBF2_RAB6A	0
0	0	0	MICAL2_ITGA3	0
0	0	0	NR6A1_FIS1	0
0	0	0	ZBTB38_ITGB1	0
0	0	0	AMOTL2_RASAL2	0
0	0	0	NCOA1_VPS13B	0
0	0	0	SREBF1_RAB3D	0
0	0	0	SUV39H2_CHEK2	0
0	0	0	EMP3_KLF2	0
0	0	0	MICAL2_CD151	0
0	0	0	TAF4B_EDF1	0
0	0	0	CRIM1_ITGB1	0
0	0	0	ZEB1_SHC1	0
0	0	0	TULP4_ARHGEF7	0
0	0	0	VASN_ZNF219	0
0	0	0	BLZF1_RASAL2	0
0	0	0	ZEB1_ERBB3	0
0	0	0	SNAPC2_ASNA1	0
0	0	0	SOX15_TP63	0
0	0	0	TAF13_CAP1	0
0	0	0	KLF3_GAREM1	0
0	0	0	NOTCH3_ERBB2	0
0	0	0	TNFRSF21_ADAM10	0
0	0	0	CEP290_ATM	0
0	0	0	CREG1_SLC33A1	0
0	0	0	TRIP4_IQGAP1	0
0	0	0	RBL1_WDR4	0
0	0	0	SEMA3B_ERBB3	0
0	0	0	ARID4A_EPC1	0
0	0	0	KIF1A_PMM2	0
0	0	0	BMI1_PTPN11	0
0	0	0	LPXN_NOTCH3	0
0	0	0	GTF2H4_VPS52	0
0	0	0	DR1_UAP1	0
0	0	0	ZNF33B_CFL1	0
0	0	0	TUBB2B_MAGI2	0
0	0	0	CTSV_FIS1	0
0	0	0	BARD1_OIP5	0
0	0	0	MAPK13_GRK2	0
0	0	0	PLAG1_ASNA1	0
0	0	0	SYTL2_TIAF1	0
0	0	0	PPARA_MLEC	0
0	0	0	IRF2BP1_RBM10	0
0	0	0	PML_ADAM10	0
0	0	0	SHOX2_FAM83H	0
0	0	0	BRCA2_FGFR1OP	0
0	0	0	EHMT1_RBM10	0
0	0	0	ONECUT2_GAREM1	0
0	0	0	COL5A2_PRKACA	0
0	0	0	CCNT1_OST4	0
0	0	0	VAMP8_ERBB3	0
0	0	0	ZBTB7B_MARK2	0
0	0	0	SOX12_VGLL1	0
0	0	0	0	0
