# Supplementary material for: Xprediction: Explainable EGFR-TKIs response prediction based on drug sensitivity specific gene networks
Source: PLoS One. 2022 May 18;17(5):e0261630. doi: 10.1371/journal.pone.0261630 (PMC9116684; doi:10.1371/journal.pone.0261630)
Supplement: S2 Table — (XLSX) [file pone.0261630.s005.xlsx]

## Sheet: Sheet1
afatinib(dacomitinib)		dacomitinib(afatinib)		erlotinib(afatinib)		gefitinib(osimertinib)		osimertinib(afatinib)			colnames: Predicted drug (network)
Interaction	P.value	Interaction	P.value	Interaction	P.value	Interaction	P.value	Interaction	P.value
PODXL_UPF1	0.00890807	IL13RA2_RBM6	0.00576139	ZNF143_RBM6	0.00633058	SNAI1_VPS50	0.00957264	BCAM_UPF1	0.00188179		Regulator_Target
LPXN_RIC1	0.00864022	NFRKB_UPF1	0.00213156	PODXL_UPF1	0.00415213	MTA1_VPS50	0.00678465	MLLT10_UPF1	0.00652973
NFIB_RIC1	0.00797924	MYOF_ITGA3	0.00167395	MED16_UPF1	0.00250913	LYPD6B_UPF1	0.00344597	SCARA3_TEAD3	0.00350801
TRIM66_KIF18A	0.00171685	EGFR_ITGA3	0.00198812	PPIC_ITGA3	0.00579099	CRTC1_UPF1	0.0090886	NEFL_TEAD3	0.00155838
TCEAL1_NMT1	0.00681426	TGFA_ITGA3	0.00902187	CD24_TEAD3	0.00350628	TARDBP_UPF1	0.00658377	SELENOM_POLR3B	0.00215033
RFX5_ILDR2	0.00907476	WNT5B_ITGA3	0.00968673	CAV2_ANLN	0.00830169	ILF3_UPF1	0.00350688	NRBF2_TACC3	0.00476568
ZNF134_FBXO41	0.00902157	TMSB15A_TEAD3	0.00669587	CYP1B1_ANLN	0.00292911	RARA_LIG3	0.00996236	PTGR1_CXorf56	0.0076797
CDH11_HPGDS	0.00877187	PROM2_TEAD3	0.00944722	PAPSS2_POLR3B	0.00878346	TAF5_ITGA3	0.00149082	NKRF_CXorf56	0.00837024
TFEB_TMEM129	0.00450525	TAF11_TEAD3	0.00730426	ANKRD46_POLR3B	0.00576572	TAF11_TEAD3	0.00560649	SERPINH1_RELT	0.00364937
ZNF14_ZRSR2	0.00762056	SOX14_TEAD3	0.00847502	RBM14_POLR3B	0.00584949	ELF5_TEAD3	0.00241487	MLXIPL_ERBB3	0.00952368
CREB3L1_COPRS	0.00879641	SRY_TEAD3	0.00227629	ZNF263_CXorf56	0.00276459	BRWD1_TEAD3	0.00940448	HSF4_PRKACA	0.00833
DDIT3_CFL1	0.00589024	GPRC5A_ANLN	0.00577221	POLR2I_CXorf56	0.00743735	GTF2H4_TEAD3	0.00718352	MYO1B_SREBF1	0.003203
MAF_PC	0.0066682	PMEPA1_ANLN	0.00392267	UCP2_RELT	0.00264162	HIVEP1_POLR3B	0.00843751	CEBPA_SREBF1	0.00808682
SCARA3_FDX2	0.00398032	CTSV_ANLN	0.00758821	ZBTB17_RELT	0.000456386	SPDEF_POLR3B	0.00492281	MATN2_PICALM	0.00919329
PCGF2_CISD3	0.00421165	BRCA1_ANLN	0.00598398	LAD1_ERBB3	0.00439492	SRPX_SNAI2	0.00153104	TFE3_PICALM	0.00602218
		SLC1A3_POLR3B	0.000286291	INAVA_ERBB3	0.00978816	ARL4C_SNAI2	0.00998153	AFF4_PICALM	0.00701111
		FKBP9_TACC3	0.00473048	ZFP36L2_ERBB3	0.00982639	FOXF1_UBA6	0.00231364	COL9A3_FGF4	0.00377276
		RFC1_TACC3	0.00229879	FOXD2_ERBB3	0.00411438	TAF12_UBA6	0.00474653	PSMD10_FGF4	0.00318379
		XBP1_TACC3	0.00771444	BAZ1B_DHX29	0.00785202	TRIM25_UBA6	0.00738712	CDYL_FGF4	0.00744395
		LRMP_CXorf56	0.00619415	ATF4_DHX29	0.00896672	ELF5_UBA6	0.00450458	MED14_PTPN23	0.00621204
		SASH3_CXorf56	0.00590119	FOXO4_DHX29	0.00678291	PSMC3_UBA6	0.000337533	THRB_TRAF4	0.00454729
		ELL_CXorf56	0.00454986	CBX4_TRIP13	0.00175792	MAFB_UBA6	0.00795278	CNOT8_ZNF510	0.00723061
		NCOA4_TRIT1	0.00984052	SSRP1_TRIP13	0.00268174	ALDH7A1_DHX29	0.000830563	KDM5A_ARHGEF7	0.00969264
		WFDC2_RELT	0.00697679	FKBP9_FAM3A	0.00652259	NRF1_DHX29	0.00684817	NRCAM_N4BP1	0.0085044
		CORO1A_RELT	0.00513135	ELL3_FAM3A	0.00625095	TAF5_DHX29	0.00768938	EMP3_STX4	0.00951489
		PPARG_RELT	0.00434019	PBXIP1_FAM3A	0.00533129	STEAP1_PRKACA	0.0020087	PROCR_STX4	0.00796743
		DCAF6_RELT	0.00308098	TRIM33_FAM3A	0.00970556	S100A10_ADGRL1	0.00511534	NFYA_MAN2B1	0.00596977
		FOXD2_ERBB3	0.00547679	FOXC2_SREBF1	0.00392558	HCFC1_ADGRL1	0.0025379	ARNT2_MAN2B1	0.00767815
		PYGL_TRIP13	0.00743057	KRT5_TP63	1.71907e-06	GRHL2_MARK2	0.00735173	PMF1_SARS2	0.00936706
		NAT8_FAM3A	0.000858192	CSTA_TP63	2.53467e-10	ARHGAP8_MARK2	0.00511346	MMP2_CCDC130	0.00689647
		CEBPB_PRKACA	0.00553707	MET_PICALM	0.0039707	KRT5_TP63	0.00476309	NFIX_CCDC130	0.00789503
		POU5F1B_PRKACA	0.00844761	SOX13_FGF4	0.00468448	KRT6A_TP63	0.000879507	NRL_YJU2	0.00238566
		FN1_SREBF1	0.00529183	SREBF2_SNRPA	0.00259371	CSTA_TP63	0.00111607	KIF1A_KCNN1	0.00246332
		COL4A2_SREBF1	0.00665083	PROCR_ULK2	0.00621526	PLAT_PICALM	0.00288884	ETV3_RAB3A	0.00610347
		IL6_SREBF1	0.0014527	OSTF1_RAB10	0.00578638	CCND1_PICALM	0.000877405	PHOX2A_RAB3A	0.00176348
		STOM_SREBF1	0.00241289	CCNT2_PIGS	0.00941184	PTPRCAP_PICALM	0.00704908	CREB3L1_ISYNA1	0.00530755
		PAX4_SREBF1	0.00270817	PHOX2A_SNAP23	0.0035757	RSF1_PICALM	0.00977823	CDH11_TMEM59L	0.0037903
		ETS2_SREBF1	0.00862089	THRB_MYBL2	0.00455785	AIP_TSG101	0.00260075	CEP290_ANKMY2	0.00178222
		TBX10_SREBF1	0.00711512	S100A10_KLF5	0.00171212	MEF2D_TSG101	0.00101836	RARRES3_EDF1	0.004395
		COL17A1_TP63	0.00372329	KLF3_KLF5	0.00658944	CD99_ACTB	0.00656841	MGA_EDF1	0.00509355
		HOXB6_TP63	0.00739466	PTK7_N4BP1	0.0028004	TAX1BP3_ACTB	0.0031668	HOXB1_RAI1	0.00866541
		AFF4_PICALM	0.00895728	TSPAN7_N4BP1	0.00841209	TAF4B_RAB7A	0.00856103	TOB1_RAI1	0.00316144
		EED_PICALM	0.00319998	MUC13_N4BP1	0.00767669	SP2_RAB7A	0.00788304	NR1H2_GAB1	0.00604762
		MTA1_PICALM	0.00846692	E2F2_N4BP1	0.0049894	CRTC1_PTPN23	0.00370922	BARX1_GAB1	0.00525858
		SNCG_FGF4	0.00278767	TCF7_STX4	0.00425174	DDX54_SNRPA	0.00992447	POU2F3_GAB1	0.00218762
		IGF2_FGF4	0.00290696	ZFP36L1_STX4	0.00675546	PEX14_SNRPA	0.00662858	THRB_GAB1	0.00571087
		ITGB5_FGF4	0.00550707	HDAC9_MAN2B1	0.002656	SP2_GSK3B	0.00745009	HOXC6_LPXN	0.00864139
		ETS2_FGF4	0.00920868	TCFL5_MAN2B1	0.00301276	TMEM265_RAB10	0.00163286	CES1_ENDOU	0.00695756
		SLC7A8_ATP12A	0.00125316	TFAM_SARS2	0.00770421	BCLAF1_RAB10	0.00280692	POU4F1_ENDOU	0.00521846
		CREB3L1_PTPN23	0.00463812	NPAS1_SARS2	0.00512822	PIAS4_RAB10	0.0097224	LZTS1_RAD50	0.00723022
		KANK2_PTPN23	0.00139626	DDIT3_SARS2	0.0049298	MED14_TXLNG	0.000699579	PTTG1_RAD50	0.00987403
		SREBF2_PTPN23	0.00367782	ABCC3_CCDC130	0.0092572	PATZ1_SF3B2	0.00266286	TP53_DOK1	0.00264011
		MDM2_TRAF4	0.00779358	KEAP1_TIMM44	0.00468181	MEN1_SF3B2	0.00322619	STAP2_BIRC6	0.00261679
		NR4A2_TRAF4	0.00267429	RBL2_YJU2	0.002531	LAMB2_TFAP4	0.00958728	THBS1_C2orf42	0.00837124
		SOX1_TRAF4	0.00345118	SPN_RAB3A	0.00946752	E4F1_TFAP4	0.0026131	LY6K_C2orf42	0.00426474
		PTMA_SNRPA	0.00778215	SMARCA4_RAB3A	0.00520777	HMX1_SNAP23	0.0053984	SIM2_C2orf42	0.00341228
		IGFBP3_ULK2	0.00750642	S100A16_ISYNA1	0.00925359	LBH_MYBL2	0.00640279	DR1_STXBP3	0.00695442
		ALDH1A3_ULK2	0.00619816	ZNF189_ISYNA1	0.0082347	CTSV_MYBL2	0.00571958	HOXD11_BCAS2	0.000993521
		DMKN_ULK2	0.00158494	TMEM139_ANKMY2	0.00954002	MBD1_MYBL2	0.00797829	CA9_F3	0.00458458
		ABI3BP_ULK2	0.00330289	TBX10_ANKMY2	0.00167707	ANKRD53_MYBL2	0.00333218	IKZF2_VPS4B	0.00668047
		PITX3_ULK2	0.00757213	FBLN2_SPIN1	0.00238878	APOE_ATP1B4	0.0054908	ZDHHC13_VPS4B	0.00443418
		ESRRA_ULK2	0.00554865	BHLHE41_SPIN1	0.00977142	PXDC1_ATP1B4	0.00249083	POSTN_ELOVL3	0.00333768
		MAP1B_RAB10	0.00601027	LMO4_SPIN1	0.00389876	RNF19A_ATP1B4	0.00689118	NMU_ELOVL3	0.00371234
		AHNAK_RAB10	0.00541811	SUPT16H_EDF1	0.00788078	KLF9_ATP1B4	0.00610005	NTN4_ELOVL3	0.00230924
		GPN1_RAB10	0.00441438	SKP1_EDF1	0.00576622	BACH1_ATP1B4	0.00820818	KDM5A_PIK3CA	0.00968762
		ZNF202_PIGS	0.00197659	REXO4_EDF1	0.00802939	ZNF140_ATP1B4	0.00379623	HDAC11_GIPC1	0.00836568
		STRA6_SNAP23	0.00427215	LAMB1_PIGL	0.00935229	PSMD10_STAG2	0.00423716	RXRG_CPNE5	0.00976728
		PHOX2A_SNAP23	0.00573813	MYBBP1A_PIGL	0.00900153	GABPA_STAG2	0.00576885	TGIF1_CNOT1	0.00433976
		PRRX1_MYBL2	0.00872197	ZSCAN2_PIGL	0.00470185	HTATSF1_VGLL1	0.00574282	ANKRD10_FRMD8	0.00975426
		PRPF6_MYBL2	0.00850178	NBL1_RAI1	0.00303655	MAFG_VGLL1	0.00678333	SOX5_FRMD8	0.00898308
		PRAME_AMMECR1	0.00599827	SREBF1_RAI1	0.002756	TRIM29_KLF5	0.00974677	SNW1_ATG14	0.00557171
		VCAN_AMMECR1	0.00657489	PDLIM4_RAB34	0.00700063	PKP2_KLF5	0.00491216	CBFA2T2_ABHD8	0.00533772
		MEOX1_AMMECR1	0.00301084	CTNNB1_GAB1	0.00925898	PLPP2_ARHGEF7	0.0096116	DDX54_ABHD8	0.00897828
		NR1H4_AMMECR1	0.00920868	FOSB_UGDH	0.0076116	CTCF_STX4	0.00241718	NRL_ABHD8	0.00777438
		AES_AMMECR1	0.0094736	HIVEP3_ENDOU	0.00667019	KLF2_STX4	0.00400243	STRA6_EGLN3	0.00880338
		NR4A3_AMMECR1	0.0050623	KLF10_RAB35	0.0088501	XAGE1A_AAGAB	0.00360899	GJB2_EGLN3	0.00391027
		CLOCK_AMMECR1	0.0061675	PA2G4_RAB35	0.00874133	RREB1_SARS2	0.00598878	FLI1_EGLN3	0.00362855
		TBX10_AMMECR1	0.00450091	THY1_RAD50	0.00801152	LEF1_CCDC130	0.00790379	FBLN2_EGLN3	0.00453759
		TMPRSS4_KLF5	0.0025021	CD70_DOK1	0.00659423	PRRX1_CCDC130	0.00442175	HLA.F_ECSIT	0.00722188
		DNAJA4_KLF5	0.00815433	RGL3_DOK1	0.00570168	ADGRG6_CCDC130	0.00786235	HIRA_TSPAN16	0.00369875
		SHOX2_KLF5	0.00668509	PATZ1_DOK1	0.000604496	MZF1_CCDC130	0.00664485	GLI1_TSPAN16	0.000963653
		GABRE_ARHGEF7	0.00353146	PHGDH_C2orf42	0.00725232	CLPB_CCDC130	0.00246864	HLA.B_GTPBP3	0.00159752
		C15orf48_N4BP1	0.00468999	TCEA1_STXBP3	0.00414597	PHOX2B_KCNN1	0.00253427	HDAC6_GTPBP3	0.00841953
		LAMB1_N4BP1	0.00928526	PPARGC1A_BCAS2	0.00265115	PHB2_KCNN1	0.0031533	YY1_DDA1	0.00396047
		CCNT2_N4BP1	0.00660246	FST_F3	0.00549338	MSX2_SPIN1	0.00723755	HSBP1_DDA1	0.00787001
		YWHAH_N4BP1	0.00265744	SERINC2_F3	0.0014172	NFX1_RIC1	0.0003109	PIR_MRPL34	0.00731884
		LDB1_N4BP1	0.00464184	SAA2_VPS4B	0.00736089	LDB1_CBX1	0.000368044	SEPT10_MRPL34	0.005266
		APOBEC3B_STX4	0.0039655	AIF1_ELOVL3	0.00921438	PHLDA3_RASD1	0.00321636	TSTD1_UNC13A	0.00967095
		EAF2_STX4	0.00033804	DAPK1_ELOVL3	0.00735151	ATF1_RAI1	0.00213473	CRIM1_ANO1	0.00466969
		TAF10_STX4	0.00588288	TFDP3_ELOVL3	0.00491757	SDC2_RAB34	0.00705063	SOX13_ANO1	0.00997358
		TAF15_STX4	0.00736135	TRPS1_SPOP	0.00323885	ARHGAP4_RAB34	0.00334408	ZHX3_ANO1	0.00857649
		LAMB1_MAN2B1	0.0084547	ASB8_SPOP	0.00881063	TAF9B_GAB1	0.00243183	HEY1_TPTE2	0.00493394
		JUNB_MAN2B1	0.00786979	PLAG1_SPOP	0.00909392	PRDM4_MLEC	0.00772754	PAX4_CDK8	0.00989408
		ZBTB38_MAN2B1	0.00469048	FOXD2_SPOP	0.00969333	DDX54_MLEC	0.00653605	SEPT10_NMT1	0.00382997
		GCHFR_SARS2	0.00528258	FOXF1_PIK3CA	0.00550234	CDX4_MLEC	0.0029994	ITGB5_KLC4	0.00872641
		SOX18_SARS2	0.00782875	POLR2I_PIK3CA	0.00740321	CRIP2_CCNC	0.0017437	SUPT3H_KLC4	0.00575215
		YY1_CCDC130	0.00771392	MYL9_GIPC1	0.00865292	RCSD1_CCNC	0.00675143	RBBP7_NARS2	0.00872448
		TAF1C_CCDC130	0.00822177	NR4A1_IRGC	9.64383e-05	SMAD7_HES1	0.00492432	TTF2_NARS2	0.00740756
		CLPB_CCDC130	0.00576217	HTATIP2_CPNE5	0.00994962	MATN2_TFG	0.0073097	E4F1_NARS2	0.00785472
		SPOCK1_TIMM44	0.00188521	CTSS_CPNE5	0.00960429	KLK5_TFG	0.00887774	TLE4_ADAM10	0.00115616
		SERPING1_KCNN1	0.000385073	NUP210_CNOT1	0.00633264	GPR87_TFG	0.00139134	ELK4_FBXO11	0.00651518
		ZNF384_PIK3R2	0.00910402	CYLD_CNOT1	0.00131923	TGFA_BIRC6	0.00337108	GLI3_CYP2C9	0.00522175
		HOXD3_PIK3R2	0.00333745	NEUROD2_FRMD8	0.00813572	NCOA1_BIRC6	0.00369377	KLF13_SLC7A1	0.00715842
		NFIC_PIK3R2	0.00584574	SAP30_ATG14	0.00296613	PRPF6_BIRC6	0.00518736	NHLH2_SLC7A1	0.00857627
		NR2F6_PIK3R2	0.00694662	SNCG_EGLN3	0.00461094	TMEM139_BCAS2	0.00779931	TRIM29_CLTC	0.00924713
		IRF2BP1_PIK3R2	0.00931085	ESRRG_EGLN3	0.00378313	CLU_UAP1	0.00971667	GULP1_CLTC	0.00338489
		CKB_RAB3A	0.00310857	ZNF85_ECSIT	0.00650308	NCKAP1L_UAP1	0.0051849	SORBS2_ERBB2	0.00997322
		DEK_RAB3A	0.00919	NFKBIB_TSPAN16	0.00299944	LYPD6B_UAP1	0.00704419	LAMC2_MIEN1	0.00274636
		UBA52_RAB3A	0.00980226	RFXANK_DDA1	0.00568844	GPRC5A_SLC35A3	0.00596948	ZNF165_MIEN1	0.00529057
		TGFBI_ISYNA1	0.00988116	ARHGAP29_MRPL34	0.00855878	S100A10_SLC35A3	0.00985232	SDC1_ADAMTS10	0.00521751
		PLTP_ISYNA1	0.0024692	TIAL1_MRPL34	0.00676942	TRIM28_SLC35A3	0.00531146	HOXA1_ADAMTS10	0.00844104
		GPX7_ISYNA1	0.00759804	FOXJ2_UNC13A	0.00629484	GTF2B_SLC35A3	0.00655641	PPP1R14A_KLK3	0.00811826
		MAP4K1_ISYNA1	0.00589245	B4GALNT1_VPS13B	0.00743889	THRB_SLC35A3	0.00565419	POU3F2_EGFR	0.00353419
		ZNF148_ISYNA1	0.0031424	MAP2_VPS13B	0.00134701	TRIP4_VPS4B	0.000587811	ERCC6_UGCG	0.00725545
		SMAD2_ISYNA1	0.00629086	SAP30BP_VPS13B	0.00217458	ZNF236_VPS4B	0.00290527	AP1M2_ATM	0.00354376
		CPT1C_TMEM59L	0.00772828	NQO1_ACY3	0.00320249	POU4F2_VPS4B	0.0046178	LHX5_ATM	0.00798364
		SYT11_TMEM59L	0.00225109	LGALS9_ACY3	0.00922528	CD44_EPC1	0.00859559	ESR2_ATM	0.00848011
		BACH2_TMEM59L	0.00115535	PRDM16_ACY3	0.00719339	TSC22D4_EPC1	0.00433089	SPP1_PLCB3	0.00230216
		PMEPA1_ANKMY2	0.00535233	CFI_CDK8	0.000826791	GCHFR_PIK3CA	0.00792733	SMAD1_PLCB3	0.00632215
		SLC2A4RG_ANKMY2	0.00890376	AIP_CDK8	0.00517593	ARID4A_PIK3CA	0.00295049	DCBLD2_ITGB1	0.00460432
		SKIL_ANKMY2	0.00749675	GTF3A_CDK8	0.00403561	MEF2A_PIK3CA	0.00946476	POU2AF1_ITGB1	0.00280145
		TPM1_SPIN1	0.00395001	LYZ_VAV3	0.00788653	HLF_PIK3CA	0.00474148	SOX3_FAM49B	0.00519012
		PHLDB2_SPIN1	0.0035854	EFEMP2_VAV3	0.00690422	CREM_VPS26A	0.00328188	HSBP1_FAM49B	0.00229726
		ETV4_SPIN1	0.00301748	MAP1LC3A_VAV3	0.00324484	ARID3A_VPS26A	0.00611084	ERG_PPM1J	0.00393736
		EHMT1_SPIN1	0.00863784	ZNF140_PPIL1	0.00656769	POLR3D_VPS26A	0.00355174	ELMO1_PPEF2	0.00630636
		CCDC80_RIC1	0.00313044	IFITM3_KLC4	0.00335986	YY1_STAMBP	0.00117636	ALOX5AP_PPEF2	0.00903863
		CCND1_RIC1	0.00630261	RBPJL_NARS2	0.00377942	ANKRD49_STAMBP	0.00168175	TAF12_PPEF2	0.00177152
		C5orf38_RIC1	0.00696316	RUVBL1_RNF121	0.00559021	ELK3_SOX4	0.00263167	ASH2L_PPEF2	0.00896412
		PPP1R1B_RIC1	0.00504464	GTF2A2_ADAM10	0.00242997	CREM_SSR1	0.00362054	HOXB2_CLPB	0.00578691
		ELL2_RIC1	0.001916	TFPI2_FBXO11	0.00605607	CTCF_ROMO1	0.00314795	ZNF215_FBXO41	0.00138976
		PRAME_EDF1	0.00535524	VDR_FBXO11	0.00825356	MYB_UXT	0.00421915	CASP1_SSR2	0.00693133
		EMB_EDF1	0.00461394	CLPB_SLC7A1	0.00640578	E4F1_UXT	0.00189008	TAF10_SSR2	0.00378074
		DLX4_EDF1	0.00687448	TFDP1_SLC7A1	0.004748	ZNF81_UXT	0.00860339	TAGLN_TP53I13	0.00639664
		MED27_EDF1	0.00230576	DAPK1_GAREM1	0.00848177	CCND2_ATG14	0.0022664	LXN_TP53I13	0.00987249
		SUPT4H1_EDF1	0.00285294	FOXD2_GAREM1	0.0075539	POLR2I_ATG14	0.00594713	HLF_TP53I13	0.00261202
		HSBP1_EDF1	0.00149167	BAMBI_MIEN1	0.00385698	MYT1L_ATG14	0.00150483	CDH2_KMT2D	0.00864615
		TUB_PIGL	0.00437078	NFIX_ADAMTS10	0.00705662	H2AFY2_TRAF2	0.00737909	SUPT5H_KMT2D	0.00161558
		ZNF80_PIGL	0.00932176	SPN_KLK3	0.00879485	ZMIZ2_TRAF2	0.00811844	TRIM66_TMC4	0.00419072
		ZSCAN2_PIGL	0.00676993	ONECUT1_KLK3	0.00300322	ZNF154_TRAF2	0.00933806	ID4_CDK2AP2	0.0082843
		RARA_RAI1	0.00514413	ARID5A_KLK3	0.00773614	CXCL8_RAB2B	0.00778794	HOXD9_CDK2AP2	0.00531562
		MSN_RAB34	0.000910227	EPHA2_EGFR	0.00935378	KDM4A_CAP1	0.0079074	CIAO1_CDK2AP2	0.00356348
		NEO1_RAB34	0.00563348	S100A1_ATM	0.0026843	NFKBIL1_CAP1	0.00688251	ZNF219_CDK2AP2	0.00310247
		HOXD1_RAB34	0.00636813	ASB4_ATM	0.00885997	ENO1_TRAF3	0.00383185	POU3F1_CDK2AP2	0.00763067
		CRYAB_GAB1	0.00251789	MYBL2_ATM	0.0084445	PKNOX1_TRAF3	0.00524854	RHOD_NUDT8	0.00667011
		NXN_GAB1	0.00411169	F3_PLCB3	0.0023645	IL6_ANO1	0.00270144	NPM1_TBX10	0.0079491
		SERPINB6_GAB1	0.00905053	GAS6_PLCB3	0.00321259	H2AFJ_EFR3A	0.00202124	CST3_BSCL2	0.00404482
		SOX30_GAB1	0.000543113	KRT14_PLCB3	0.00935166	SNURF_EFR3A	0.00450287	SRF_BSCL2	0.00809893
		ZNF423_GAB1	0.0062259	CDKN2AIP_PLCB3	0.00141946	NLRP1_EFR3A	0.00376152	CELF2_LTBP3	0.0071528
		FBXW7_GAB1	0.00298289	NNMT_ITGB1	0.00610278	EN2_EFR3A	0.0057998	SPI1_LTBP3	0.00965743
		TLX2_GAB1	0.00384855	SLC38A5_PPM1J	0.0039099	BMP4_ACY3	0.00236864	GFI1_LTBP3	0.00945297
		HIVEP3_GAB1	0.00717233	CCND2_PPM1J	0.00944006	PTK7_ACY3	0.00226052	ESRRG_LTBP3	0.00218426
		TULP4_GAB1	0.00512351	TMEM173_PPM1J	0.00134785	ADGRG1_VAV3	0.00360854	SUPT16H_ANKRD49	0.004076
		BARX1_GAB1	0.00269516	GTF2H4_PPM1J	0.00748309	RAMP1_VAV3	0.00146884	PHLDA3_ZRSR2	0.00671558
		FOXO4_GAB1	0.00461112	CCL2_PPEF2	0.00288831	GALNT5_VAV3	0.00319049	RAB31_ZRSR2	0.00271692
		AKR1B10_UGDH	0.00136995	ZIC1_PPEF2	0.0079834	SERTAD2_VAV3	0.00669788	IFI16_B3GNT2	0.00174018
		PPP1R14A_UGDH	0.00805503	S100A8_PGLYRP3	0.00219867	PPIC_TMEM165	0.00348929	MSN_P2RY6	0.00591534
		SERPINB6_UGDH	0.00367955	ARHGAP30_CLPB	0.00394095	GFI1_TMEM165	0.00520883	ID3_P2RY6	0.0029408
		SERPINA1_ENDOU	0.00728773	IKZF3_CLPB	0.0020031	SRF_NMT1	0.00766435	S100A13_P2RY6	0.000440899
		BCAM_ENDOU	0.0064522	PSMD9_FBXO41	0.00792352	MICAL2_KCTD3	0.00625403	SOX1_P2RY6	0.00617743
		NOTCH3_ENDOU	0.000103471	ZNF215_FBXO41	0.00331488	TRIP13_PPIL1	0.00946479	HOXA4_P2RY6	0.00743566
		DDIT3_ENDOU	0.00514437	ZBTB7B_SSR2	0.00491658	CREM_PPIL1	0.00625508	FN1_CARNS1	0.00848728
		MAFG_RAB35	0.000100017	FKBP10_UBAP1	0.00904225	DEK_PPIL1	0.00429205	DAXX_CARNS1	0.00917421
		PSMB9_RAD50	0.00436541	NFIL3_UBAP1	0.00192622	CNBP_PPIL1	0.00741704	HAND1_CORO1B	0.0089025
		ZNF446_RAD50	0.00262112	TGM2_TP53I13	0.00732153	ZKSCAN3_PPIL1	0.00609011	SFRP1_MRGPRF	0.000355514
		TRIM66_RAD50	0.00796563	CST3_TP53I13	0.00366791	IFI44_NARS2	0.00486557	GPX7_MRGPRF	0.00775532
		S100A8_DOK1	0.00861152	PSMB9_KMT2D	0.00853912	RBCK1_NARS2	0.00255966	STAT4_SYT12	0.00740989
		ATP2A3_DOK1	0.00599247	CST3_CDK2AP2	0.00385868	ZIC1_NARS2	0.000106226	TMEM265_PC	0.00654269
		PTPN7_DOK1	0.00334243	MFAP4_NUDT8	0.00444291	SIAH2_NARS2	0.00245838	EP300_PC	0.00647976
		CYLD_DOK1	0.00260843	SP140_NUDT8	0.00793504	HCLS1_RNF121	0.00574829	LOXL4_TLR6	0.00693131
		MXD4_DOK1	0.00790173	IRF5_NUDT8	0.00666624	TPM1_RNF121	0.00690923	PIR_TLR6	0.00762859
		PBXIP1_DOK1	0.00675518	ALX3_NUDT8	0.00660327	FOXP1_RNF121	0.00594043	SMAD3_TLR6	0.00534705
		CRIM1_BIRC6	0.00771774	MZB1_TBX10	0.00746354	CD9_PLCB2	0.00420728	TLX2_CNIH2	0.0061712
		SOX2_C2orf42	0.00748732	MFAP5_TBX10	0.00942727	MED4_PLCB2	0.00414208	TNFRSF12A_POLD4	0.00891034
		HBP1_C2orf42	0.00579543	MX2_TBX10	0.00458309	TSPAN7_ADAM10	0.00580024	BST2_UCP2	0.00561154
		EGR2_C2orf42	0.00615929	FOXH1_TBX10	0.00859321	NUPR1_IQGAP1	0.00990234	NLRP2_UCP2	0.00429469
		ZNF189_C2orf42	0.00542561	SKP1_BSCL2	0.00727638	ELF1_IQGAP1	0.00970039	TMEM139_UCP2	0.0026357
		SOX18_C2orf42	0.00805774	IRF3_BSCL2	0.00686555	SYTL2_CLTC	0.00712764	GPC1_B3GNT5	0.00182602
		S100A10_STXBP3	0.00594588	ZNF141_BSCL2	0.0041094	GAS6_GAREM1	0.00701219	CREB3_CD151	0.00479636
		ANKRA2_STXBP3	0.00938004	RHOD_LTBP3	0.00285573	HHEX_GAREM1	0.00814852	MT1G_FLII	0.00325511
		APP_BCAS2	0.000532208	PITX3_LTBP3	0.000902946	NEUROD1_GAREM1	0.00643602	NME2_GRB2	0.00493384
		TCF20_BCAS2	0.000445639	LPXN_ZRSR2	0.00484258	TAGLN_ERBB2	0.00410038	FABP5_CALR	0.00345396
		E2F5_F3	0.00966953	CNOT7_ZRSR2	0.00376917	SRY_MIEN1	0.00143657	GTF2IRD1_CALR	0.00965435
		CCND1_VPS4B	0.00605461	BEX4_B3GNT2	0.00829314	ZNF226_TMEM50B	0.00236159	CNOT8_CALR	0.00244619
		PYCARD_VPS4B	0.000639683	ADAP1_B3GNT2	0.00495061	C1D_TMEM50B	0.00236645	CDH13_DAND5	0.00419015
		GTF2H3_VPS4B	0.00978329	TOB1_B3GNT2	0.00942416	ZNF140_XCL1	0.00168921	CARD16_DAND5	0.00382872
		HDAC1_VPS4B	0.00353949	GTF2A1L_B3GNT2	0.00745775	COL8A1_CNOT9	0.00794609	PBX1_DAND5	0.00853578
		FOXF2_ELOVL3	0.00801822	MT2A_P2RY6	0.00744374	PMF1_CNOT9	0.0058765	RNF6_EGR3	0.00929699
		TCEA2_ELOVL3	0.00543456	TRIM22_P2RY6	0.00556301	FUBP1_CNOT9	0.00469037	PAWR_EGR3	0.00768711
		CALR_ELOVL3	0.000333591	ARHGAP30_P2RY6	0.00907276	HOXA3_EGFR	0.00887534	SQOR_TRNAU1AP	0.00812147
		FOXD4L1_ELOVL3	0.00607518	CCNH_P2RY6	0.00687368	KLK6_PSPH	0.00746716	CD99_TRNAU1AP	0.00234267
		SUPT4H1_ELOVL3	0.0057082	IL2RG_CARNS1	0.00648315	VAV1_PSPH	0.00281667	PMF1_TRNAU1AP	0.00592221
		TRIP6_SPOP	0.00694571	PTPN7_CFL1	0.00412264	ANKRD26_PSPH	0.00496423	NMU_ZDHHC20	0.00601026
		NR1D2_SPOP	0.00601963	TRIP13_CFL1	0.00876893	MAFF_UGCG	0.00245826	EID1_ST20	0.000749413
		C1D_SPOP	0.00502593	OSTF1_MRGPRF	0.00555977	MAGEA3_CNBD2	0.00399869	MED17_COA4	0.00396165
		DUSP23_GIPC1	0.00453226	SELENOM_PC	0.00825183	CIC_CNBD2	0.00645416	NOTCH2_COA4	0.00986437
		KDM5A_GIPC1	0.00302636	AMOTL2_PC	0.00987915	CDKN2B_CNBD2	0.00991895	KDELR3_ATP6AP2	0.00686266
		SIN3B_GIPC1	0.00248739	BUD31_PC	0.00540221	BIRC3_ITGB1	0.00634957	KEAP1_ATP6AP2	0.00981221
		FUBP1_GIPC1	0.00489862	NR1H2_CD248	0.00930362	PDGFC_PTPN14	0.00223559	ZNF41_MRPL54	0.00803557
		MPHOSPH8_GIPC1	0.00515535	MED12_CD248	0.00708247	SIX5_PTPN14	0.00941538	CCNT1_XPOT	0.00760242
		GTF3A_STAMBP	0.00640426	HKDC1_CNIH2	0.00725293	RAMP1_FAM49B	0.00473188	SMARCD3_LRRC37B	0.00270455
		CPE_IRGC	0.00705123	PAX7_TBC1D10C	0.00622104	TUBB3_FAM49B	0.00496648	IKZF3_LRRC37B	0.00178287
		MMP14_CPNE5	0.00751152	SATB1_TBC1D10C	0.00247657	TBX21_FAM49B	0.00197189	QPRT_GPATCH8	0.00611481
		TMC6_CPNE5	0.00944441	GDF15_POLD4	0.00466229	SATB2_FAM49B	0.0063151	GTF2I_GPATCH8	0.00359068
		PHF1_CPNE5	0.00255736	SYTL2_POLD4	0.00412712	ESRRG_PPP1R15B	0.00122401	UBA52_ANGPTL5	0.0018482
		PROP1_CPNE5	8.09571e-05	SRPX2_POLD4	0.00987814	CALCOCO1_PGLYRP3	0.0035168	KLK8_PALM3	0.00323951
		CBFB_CNOT1	0.00804858	CNN3_UCP2	0.0053108	FOXN1_PGLYRP3	0.00246581	GFI1_ZNF676	0.0044206
		NFATC3_CNOT1	0.00329632	FOLR1_UCP2	0.00768786	GTF2E2_TAOK1	0.00826982	F11R_PCNX3	0.0043735
		TGIF1_CNOT1	0.00611903	C15orf48_B3GNT5	0.0040231	GSC2_SHC1	0.005949	CXCL16_MARCH5	0.00811907
		MYOF_FRMD8	0.0016194	MZB1_B3GNT5	0.00420366	HOXA7_SHC1	0.00927877	SAP18_MARCH5	0.005779
		GSTM1_FRMD8	0.00727869	TNNC1_B3GNT5	0.00906193	STAT5A_CLPB	0.00538699	SMAD1_NEU1	0.0021626
		MUC13_FRMD8	0.00716719	FOXP3_B3GNT5	0.00454074	FAT1_FBXO41	0.00720579	LRMP_LST1	0.002645
		LMNA_FRMD8	0.00699391	KLF7_B3GNT5	0.00850839	PRXL2A_FBXO41	0.00159712	RBM39_LST1	0.00483744
		HOXA11_FRMD8	0.00381427	TTF1_FLII	0.00582297	KLF2_FBXO41	0.00721233	MEF2D_SIPA1	0.00558198
		BARX2_FRMD8	0.00963593	CNOT2_PTPN11	0.0079305	FOXG1_FBXO41	0.00212713	NR2F6_SIPA1	0.00770639
		PIR_FRMD8	0.00529395	RNF6_EGR3	0.00592626	QPRT_POGLUT1	0.00419686	MIA_S1PR2	0.00284609
		KLF11_FRMD8	0.00275309	RBPMS_TRNAU1AP	0.00927896	TAF6_POGLUT1	0.00375314	LZTS1_S1PR2	0.00821807
		SNAPC4_ATG14	0.00476817	NFKBIE_TRNAU1AP	0.00686905	MBD1_POGLUT1	0.00895051	LRRFIP1_FDX2	0.00128836
		LMO3_ABHD8	0.00777905	FOXE3_TRNAU1AP	0.0047833	FOXB1_POGLUT1	0.00907538	SREBF2_FDX2	0.00607573
		VDR_ABHD8	0.00541941	NR2F6_ST20	0.00604201	PTN_SSR2	0.00151591	HOXD1_EPOP	0.00337229
		GATA6_ABHD8	0.000763023	ZNF180_ST20	0.00633756	ELMO1_SSR2	0.00971306	ANKLE2_EPOP	0.00450794
		NR2F1_ECSIT	0.00608155	PAX9_ST20	0.00832014	HTT_SSR2	0.00456077	CDKN2C_ZNF658	0.00912089
		TFEB_ECSIT	0.00982021	CCDC80_COA4	0.00198851	LHX6_METAP1	0.00729629	HOXA2_PCGF2	0.00877736
		ZSCAN5A_ECSIT	0.000214327	MED23_COA4	0.00891281	ELK4_METAP1	0.00586469	SALL2_PCGF2	0.00782345
		TBX19_ECSIT	0.0025954	ARL4C_MRPL54	0.00630314	ING2_METAP1	0.0018629
		TEAD1_ECSIT	0.00598181	NRL_MRPL54	0.0091191	ZNF217_UBAP1	0.0097989
		IER3_TSPAN16	0.00145313	NES_XPOT	0.0051307	TAF1A_TBX10	0.0027261
		LOXL4_TSPAN16	0.00898261	LAYN_LRRC37B	0.00450048	UBE2V1_TBX10	0.00639746
		SREBF1_TSPAN16	0.00116715	POU3F3_LRRC37B	0.00569785	MME_BSCL2	0.00503095
		HBP1_TSPAN16	0.00339486	SUPT6H_GPATCH8	0.0062187	DLC1_BSCL2	0.00851114
		BCL11A_TSPAN16	0.000538628	GALNT5_ANGPTL5	0.00792956	ENO1_BSCL2	0.000756709
		TTF2_GTPBP3	0.0053872	PRXL2A_ANGPTL5	0.00842306	PSMD10_BSCL2	0.00944361
		UCP2_DDA1	0.000904557	AIP_ANGPTL5	0.00733049	MYOD1_BSCL2	0.00750036
		OSTF1_DDA1	0.00372235	CASP8AP2_ANGPTL5	0.00982067	SRY_BSCL2	0.0061323
		PXDN_MRPL34	0.000500722	MDM2_ANGPTL5	0.000592931	TGFA_LTBP3	0.00468627
		RUNX3_MRPL34	0.00700294	CD44_PALM3	0.00921968	NFKB1_LTBP3	0.00391389
		VENTX_MRPL34	0.00427477	ASCC1_FAM111B	0.00743539	CDYL_LTBP3	0.00663351
		CXXC1_MRPL34	0.00126801	FOXD4_FAM111B	0.00932852	ESRRG_LTBP3	0.00226372
		GPNMB_UNC13A	0.0085966	ETV7_DNM3	0.00933429	KIFC3_IRF2BP2	0.00775887
		LGALS3BP_UNC13A	0.00400354	NFKBIA_DNM3	0.00785385	RFX3_IRF2BP2	0.00241003
		GTF2IRD1_UNC13A	0.00280509	MEOX1_MARCH5	0.0077437	FOXO3_IRF2BP2	0.000348241
		DLX4_UNC13A	0.00782862	EPB41L3_NEU1	0.00281317	MED21_ANKRD49	0.00192508
		ALDH1A3_ANO1	0.00413996	CALR_LST1	0.0029978	STOM_TM2D2	0.00618581
		ID3_ANO1	0.00913214	LDB1_S1PR2	0.000787796	RLF_TM2D2	0.00653457
		SMAD7_ANO1	0.00505384	HOXB9_FDX2	0.00773142	EPCAM_B3GNT2	0.00077935
		POLR2I_ACY3	0.00892987	MLX_FDX2	0.00873015	PRSS8_B3GNT2	0.00860942
		HNF4G_ACY3	0.00475203	GTF3C3_FDX2	0.00221449	TMSB4X_SOCS6	0.0074081
		GJA1_CDK8	0.00665096	FOXD4L1_FDX2	0.00625706	AIF1L_SOCS6	0.00946907
		HDAC2_CDK8	0.00356368	SP1_FDX2	0.00328839	HDAC1_CFL1	0.0028197
		MYOD1_VAV3	0.0052112	MED1_EPOP	0.00508775	SP100_SNX32	0.00764003
		THRB_VAV3	0.00852149			HMBOX1_SNX32	0.00809252
		SPP1_NMT1	0.00181383			ADAP1_MRGPRD	0.00497122
		ITGB5_NMT1	0.00831739			SYT11_MRGPRD	0.00511652
		RNF2_NMT1	0.00639658			ZNF268_MRGPRD	0.0080974
		SREBF2_NMT1	0.00508438			TBX4_MRGPRD	0.00911016
		GCM1_KLC4	0.00788961			HHEX_MRGPRD	0.00533057
		UCP2_NARS2	0.00546942			NR2C2_MRGPRD	0.00808226
		RBCK1_NARS2	0.00855259			TEAD1_MRGPRD	0.00632712
		ANKRD6_NARS2	0.0013086			GABRE_KDM2A	0.00365488
		LYPD1_RNF121	0.00936995			ALPP_KDM2A	0.007519
		COL7A1_RNF121	0.00391696			PPARGC1A_KDM2A	0.00195931
		NR1H3_RNF121	0.00714196			CP_SYT12	0.00983043
		LGALS9_ADAM10	0.00905456			KRT81_C11orf86	0.000561744
		RNF128_ADAM10	0.00601899			CTSZ_C11orf86	0.00333484
		TCF12_ADAM10	0.00963794			CREBL2_C11orf86	0.00703238
		POU5F1_ADAM10	0.00420794			ZSCAN12_PC	0.00409682
		TARBP1_FBXO11	0.0058605			THRAP3_TCAP	0.00428579
		MAGEA2_CYP2C9	0.00912492			TGFA_NPAS4	0.00148253
		CDH6_CYP2C9	0.00829144			CXXC1_YIF1A	0.00717431
		BHLHE41_CYP2C9	0.00819628			E2F2_CNIH2	0.00702941
		CD37_SLC7A1	0.000909347			MECOM_CNIH2	0.00826052
		GTF2H3_SLC7A1	0.00820537			EZH2_CNIH2	0.00528067
		RFXAP_SLC7A1	0.00737904			PAX1_TBC1D10C	0.00730441
		CALB1_IQGAP1	0.00849535			AMIGO2_POLD4	0.00866649
		GPRC5B_CLTC	0.00293624			CSRP2_POLD4	0.00284173
		TAF15_CLTC	0.000448256			ASPH_POLD4	0.00656195
		PXDN_GAREM1	0.00997915			HNF1A_POLD4	0.0023323
		ATP2A3_GAREM1	0.00882189			RNF14_RAB6A	0.00406039
		PTPRC_GAREM1	0.00173088			DCBLD2_B3GNT5	0.00368458
		JAG1_GAREM1	0.00866002			HLF_B3GNT5	0.00310312
		ESR2_GAREM1	0.00935534			TFCP2L1_B3GNT5	0.00350825
		ZNF282_GAREM1	0.00271459			TBL1XR1_B3GNT5	0.00788966
		PPP1R1B_ERBB2	0.00403602			GTF2E2_B3GNT5	0.00536415
		RAB32_MIEN1	0.00980304			HIVEP1_TGIF1	0.00401567
		DCP1A_MIEN1	0.00631268			FOXD1_TGIF1	0.00116194
		LAMB1_KLK3	0.000182987			CLPB_GRB2	0.00976694
		NRP1_KLK3	0.0098103			ZNF354A_GRB2	0.00766232
		WWTR1_KLK3	0.00964041			BPTF_GRB2	0.00500108
		MUC13_KLK3	0.00135584			HR_EGR3	0.0081623
		GGT1_KLK3	0.00929892			MED16_EGR3	0.00451982
		DDC_KLK3	0.00472522			MISP_FAM83H	0.00863517
		TMEM54_KLK3	0.00690883			SHOX2_FAM83H	0.00312333
		CUX2_KLK3	0.0062277			NR1D2_RABIF	0.00655498
		PURA_KLK3	0.00471523			TIAL1_HGS	0.00292188
		TMEM265_EGFR	0.00399178			C15orf48_PIGP	0.0044929
		CTNNB1_EGFR	0.0043092			TAF5_PIGP	0.00862256
		POU2F2_UGCG	0.0090592			RCOR1_NKRF	0.00953396
		KRT14_ATM	0.00988125			RBL1_KATNA1	0.00679889
		MYB_ATM	0.00683505			ATF4_TUBB4B	0.00667915
		TRPV2_ATM	0.00294929			BRCA2_PRPF40A	0.00315319
		PTPRF_ATM	0.00736734			TMF1_PRPF40A	0.00950594
		TP53BP1_ATM	0.00507418			PTGR1_SVIL	0.00964472
		ASB6_ATM	0.001536			RXRG_SVIL	0.00997935
		LHX5_PLCB3	0.00549342			FEM1B_MARCH5	0.000830315
		SSRP1_PLCB3	0.00717801			TMF1_CD2AP	0.00358543
		MYOF_ITGB1	0.00957324			TARBP1_ZNF652	0.00719068
		SOX2_ITGB1	0.000352554			GLI2_LST1	0.00575731
		HSPG2_ITGB1	0.00851873			RELB_LST1	0.000137815
		TAF2_FAM49B	0.00897786			HEY2_LST1	0.00170017
		MYBL2_FAM49B	0.00285742			STC2_SIPA1	0.00662074
		ECD_FAM49B	0.00151678			DHRS2_SIPA1	0.00642246
		GTF2B_FAM49B	0.000663843			MYO5B_SIPA1	0.00895879
		ALX4_PPM1J	0.00912034			NOTCH4_SIPA1	0.00778271
		NRF1_PPM1J	0.00836137			MEIS3_VPS52	0.00385419
		CRIP2_PPEF2	0.00944927			ABT1_VPS52	0.00274641
		PAX8_PPEF2	0.00596093			FOS_OST4	0.00050747
		MYO1G_PPEF2	0.00660053			MUC20_INS	0.00418016
		ZFX_PPEF2	0.0072503			HIVEP2_INS	0.00182377
		PHF1_PPEF2	0.009077			MED17_INS	0.00117871
		RPL7_PPEF2	0.000563121			ANKRD10_INS	0.00131926
		PREB_PGLYRP3	0.00391255			TP53_INS	0.00683486
		DMRT1_CLPB	0.00680639			SMARCA1_FDX2	0.00790971
		ZNF81_CLPB	0.00845291			DEFB1_FDX2	0.00287127
		DUX4_FBXO41	0.00240771			FOSB_ZNF658	0.0036217
		SELENOM_SSR2	0.00768428			CREB3L1_ZNF658	0.00128449
		BUD31_SSR2	0.00325367			HCFC2_ZNF658	0.00133861
		MLX_SSR2	0.00701634
		TTF2_SSR2	0.00193121
		RXRA_SSR2	0.00459781
		AFF1_UBAP1	0.00872982
		HOXC4_UBAP1	3.97453e-05
		APOE_TP53I13	0.0070125
		MXRA8_TP53I13	0.00805482
		SCRN1_TP53I13	0.00638776
		IGF2BP1_TP53I13	0.00742764
		MED6_TP53I13	0.00518077
		TSC22D3_TP53I13	0.00449045
		PTMA_TP53I13	0.00767488
		MXD3_TP53I13	0.0088022
		DCBLD2_KMT2D	0.00127348
		LHFPL6_KMT2D	0.00243798
		RAD54L2_KMT2D	0.000259589
		TRIM66_TMC4	0.00492153
		MFAP4_CDK2AP2	0.0028558
		PRR15_NUDT8	0.0043817
		NLRP1_NUDT8	0.00377732
		KANK1_NUDT8	0.0029522
		LDB2_NUDT8	0.00449439
		TAGLN_TBX10	0.00532624
		ASPH_TBX10	0.00950475
		CASP8AP2_TBX10	0.00408131
		PREB_TBX10	0.00567337
		NCOA2_TBX10	0.00664759
		SMIM22_BSCL2	0.00124704
		TWIST1_BSCL2	0.00321722
		ARNTL2_BSCL2	0.00906956
		HDAC9_BSCL2	0.000249723
		TTF2_BSCL2	0.00970856
		BATF3_BSCL2	0.00461285
		ZNF141_BSCL2	0.00938101
		HOXB13_BSCL2	0.00720256
		CTNNB1_BSCL2	0.00966245
		ZKSCAN3_BSCL2	0.00856952
		CRABP2_LTBP3	0.00329924
		PRRX1_LTBP3	0.00671541
		NME2_LTBP3	0.00850505
		SNRPN_ANKRD49	0.00624872
		C5orf38_ANKRD49	0.00970259
		YAF2_ANKRD49	0.00984202
		MSL3_ZRSR2	0.00371351
		ETV7_ZRSR2	0.00715375
		CORO1A_B3GNT2	0.00358399
		NPNT_B3GNT2	0.00966208
		TSPAN7_B3GNT2	0.00330866
		RGL3_B3GNT2	0.00201109
		SPEN_B3GNT2	0.00105979
		DMRT1_B3GNT2	0.00139146
		PCGF2_B3GNT2	0.000388121
		CD70_P2RY6	0.00117758
		ZSCAN18_P2RY6	0.00155884
		LXN_P2RY6	0.00758533
		GABRE_P2RY6	0.00559843
		KLK5_P2RY6	0.00401473
		S100A13_P2RY6	0.00193831
		RNF2_P2RY6	0.00362157
		SPI1_CARNS1	0.00572752
		PLAGL1_CARNS1	0.00984999
		IRX5_CARNS1	0.00445322
		FSCN1_CORO1B	0.00624313
		YAP1_CORO1B	0.00320051
		MYL9_CFL1	0.00875744
		DLX4_CFL1	0.0079786
		ANKRD36_CFL1	0.0038544
		JCHAIN_MRGPRF	0.00212155
		BGN_MRGPRF	0.0017559
		KLF5_MRGPRF	0.00984974
		IKZF1_MRGPRF	0.00796526
		GCM2_MRGPRF	0.00878259
		MSX1_MRGPRF	0.0098099
		TFF3_GRK2	0.00417007
		ZNF135_SYT12	0.0057452
		APOE_PC	0.00596135
		NRP1_PC	0.00978908
		ITGB5_PC	0.00755292
		KLF9_PC	0.00442571
		PCBD1_PC	0.00991916
		NEUROD2_PC	0.00314135
		MGA_PC	0.00588996
		MECOM_TLR6	0.00602092
		ANKRD36_TLR6	0.00987303
		NR4A2_TLR6	0.00520715
		TFDP3_TLR6	0.00100679
		GLIPR1_NPAS4	0.0079335
		E2F2_NPAS4	0.00500729
		ELF1_NPAS4	0.00719626
		DCN_CD248	0.00322187
		CHGB_CD248	0.00280082
		MED12_CD248	0.00687242
		CD70_CNIH2	0.00660328
		HTATIP2_CNIH2	0.00977862
		SCARA3_CNIH2	0.009656
		PATZ1_CNIH2	0.0094368
		ANKRD53_CNIH2	0.00831111
		MAGEA6_TBC1D10C	0.00970061
		SEMA3B_TBC1D10C	0.000973085
		MNT_TBC1D10C	0.00366059
		PSMC5_TBC1D10C	0.00294666
		ZNF14_TBC1D10C	0.00605951
		GTF2H3_TBC1D10C	0.000797603
		MED23_TBC1D10C	0.0068553
		SSRP1_TBC1D10C	0.00501182
		PTTG1_TBC1D10C	0.00973163
		TAF10_TBC1D10C	0.0038067
		AR_TBC1D10C	0.0089201
		GDF15_POLD4	0.00792461
		MCAM_POLD4	0.00784788
		E2F3_POLD4	0.00568121
		GATA6_POLD4	0.000952297
		STAT6_POLD4	0.00814284
		MAFK_POLD4	0.00738693
		LUM_UCP2	0.00747841
		CSTA_UCP2	0.00132864
		CDC42EP1_UCP2	0.00424421
		VEGFC_UCP2	0.000721468
		AFF1_UCP2	0.00756245
		PHLDA2_CD151	0.00274548
		MICAL2_CD151	0.00411471
		NR6A1_CD151	0.00607881
		MT1G_FLII	0.00455393
		TFAP2B_FLII	0.00860571
		PHOX2B_FLII	0.00960358
		HMGA1_FLII	0.00737398
		COPS2_FLII	0.00891642
		CCDC9B_GRB2	0.00228635
		CNN3_GAK	0.00472806
		CREBZF_GAK	0.00243387
		RUNX1_GAK	0.00897252
		DIP2A_GAK	0.000442986
		HSPG2_CALR	0.00600158
		NFYB_CALR	0.00249211
		TP53_CALR	0.00921937
		ZNF219_CALR	0.00951147
		CDH13_DAND5	0.0057909
		NFIX_DAND5	0.00698058
		SUPT3H_DAND5	9.78711e-05
		ZNF345_DAND5	0.00335092
		CTSS_PTPN11	0.00884365
		RAI14_PTPN11	0.0092425
		ZBTB38_PTPN11	0.00951489
		MORF4L1_PTPN11	0.00866316
		MSN_EGR3	0.00668411
		PEG10_TRNAU1AP	0.000435954
		TFF3_TRNAU1AP	0.0067031
		TFAP4_TRNAU1AP	0.000163707
		CDH3_ZDHHC20	0.00659139
		ELF1_ZDHHC20	0.00732893
		MED6_ST20	0.00245781
		ZNF143_ST20	0.00407456
		TAF7_ST20	0.00156055
		HSBP1_ST20	0.00674529
		DCP1A_ST20	0.00816877
		ATF6_COA4	0.00108992
		KLF7_COA4	0.00845486
		CUX1_COA4	0.00754602
		ZNF142_ATP6AP2	0.00596726
		CLU_CCDC87	0.00233965
		TGIF1_CCDC87	0.00685259
		PIAS4_MRPL54	0.000541942
		NRBF2_XPOT	0.0018815
		SDC4_LRRC37B	0.000715625
		FOXP3_LRRC37B	0.00937612
		SUPT6H_LRRC37B	0.00019967
		OSTF1_LRRC37B	0.00266742
		ANKRD53_LRRC37B	0.00343664
		HESX1_LRRC37B	0.00610125
		LDB1_LRRC37B	0.00277229
		QPRT_GPATCH8	0.00653338
		BRCA1_GPATCH8	0.00751315
		ZNF133_GPATCH8	0.00291948
		TAF15_GPATCH8	0.00322832
		PRXL2A_ANGPTL5	0.00952687
		GFI1B_ANGPTL5	0.00331616
		CTSZ_PALM3	0.00306747
		HOXC8_PALM3	0.000725328
		SLFN13_FAM111B	0.00728917
		RBBP7_FAM111B	0.00532407
		CLOCK_FAM111B	0.00271882
		PTPRC_ZNF676	0.00138005
		MAF_ZNF676	0.00111389
		ZNHIT3_ZNF676	0.00900406
		CLDN1_DNM3	0.00658752
		PDGFC_DNM3	0.00913087
		GATA1_DNM3	0.00770155
		NFE2_DNM3	0.00413748
		RBCK1_DNM3	0.00194693
		STAT5A_DNM3	0.00471347
		FABP5_MARCH5	0.00924552
		CXCL16_MARCH5	0.00624493
		EVX1_MARCH5	0.00227011
		COL4A2_NEU1	0.00349214
		CRIP2_NEU1	0.000426121
		TBX21_NEU1	0.00918016
		NFKBIB_NEU1	0.00186264
		GTF2F2_NEU1	0.00901945
		PXDN_LST1	0.00694184
		CXCR4_LST1	0.00470234
		NFYC_LST1	0.0065077
		PAX2_LST1	0.00444112
		RBL1_LST1	0.00702977
		CD40_SIPA1	0.00939602
		ZNF134_ZNF625	0.00203286
		ALDH3A1_S1PR2	0.00155079
		PROCR_S1PR2	0.00847025
		RCAN1_S1PR2	0.00738447
		ZKSCAN4_S1PR2	0.00720863
		TPM2_FDX2	0.00576349
		SMARCA1_FDX2	0.00670376
		PKDCC_FDX2	0.00705721
		ZNF136_FDX2	0.00876313
		NR2F1_EPOP	0.00210474
		HTATSF1_EPOP	0.00787731
		LHX3_EPOP	0.00704719
		ELL2_EPOP	0.00157761
		IGFBP7_ZNF658	0.00938232
		DDR1_ZNF658	0.00499451
		KAT2B_ZNF658	0.00504661
		SGCE_PCGF2	0.00292268
		TFAP2B_PCGF2	0.00559165
		AHR_PCGF2	0.00955277
		HIVEP3_PCGF2	0.00427674
